# Supplementary material for: SUMOylation of PDPK1 Is required to maintain glycolysis-dependent CD4 T-cell homeostasis
Source: Cell Death Dis. 2022 Feb 24;13(2):181. doi: 10.1038/s41419-022-04622-1 (PMC8873481; doi:10.1038/s41419-022-04622-1)
Supplement: Supplementary file 8 — Supplementary Table [file 41419_2022_4622_MOESM8_ESM.xlsx]

## Sheet: MuvsWT
Protein accession	Position	Mu/WT Ratio	Regulated Type	Mu/WT P value	Amino acid	Protein description	Gene name	Localization probability	PEP	Score	Modified sequence	Charge	Mass error [ppm]	MS/MS Count	Mu_1	Mu_2	Mu_3	WT_1	WT_2	WT_3
Q9NQG7	272	0.805	Down	0.0150991	S	Hermansky-Pudlak syndrome 4 protein	HPS4	0.996807	1.99514e-15	125.23	S(0.003)LAS(0.997)PAGLQDGSAQHHPK	4	-0.35201	1	0.691	0.757	0.642	0.824	0.881	0.892
Q9HBH9	452	0.649	Down	0.043604	S	MAP kinase-interacting serine/threonine-protein kinase 2	MKNK2	0.786368	9.25575e-38	176.17	AS(0.786)LS(0.212)S(0.001)APVVLVGDHA	2	0.85238	1	0.74	0.763	0.748	1.028	1.067	1.374
P09651	368	0.733	Down	0.0047961	S	Heterogeneous nuclear ribonucleoprotein A1	HNRNPA1	0.999956	2.72734e-32	165.32	NQGGYGGSSSSSSYGS(1)GR	2	1.3738	9	0.775	0.797	0.806	0.98	1.085	1.177
P09651	91	1.311	Up	0.040805	S	Heterogeneous nuclear ribonucleoprotein A1	HNRNPA1	0.998514	1.42607e-07	80.994	AVS(0.999)REDS(0.001)QRPGAHLTVK	4	0.33645	1	0.896	0.818	0.872	0.551	0.676	0.746
P09651	363	0.82	Down	0.009996	S	Heterogeneous nuclear ribonucleoprotein A1	HNRNPA1	0.88633	1.29363e-52	196.4	NQGGYGGSS(0.002)S(0.093)S(0.886)S(0.018)SYGSGR	2	-2.3678	7	0.799	0.767	0.814	0.903	0.966	1.034
P09651	337	0.531	Down	0.000178318	S	Heterogeneous nuclear ribonucleoprotein A1	HNRNPA1	0.86305	2.60719e-11	125.5	S(0.863)S(0.122)GPY(0.008)GGGGQY(0.008)FAK	2	-0.29017	4	0.712	0.783	0.758	1.322	1.413	1.507
Q9UID3	652	0.569	Down	0.0069013	S	Vacuolar protein sorting-associated protein 51 homolog	VPS51	0.897232	0.00226972	62.705	TFS(0.003)VY(0.003)S(0.897)S(0.093)S(0.003)R	2	0.88745	3	0.701	0.883	0.753	1.165	1.375	1.568
Q8ND56	182	0.668	Down	0.0053582	S	Protein LSM14 homolog A	LSM14A	0.899443	3.67499e-06	105.13	S(0.899)S(0.101)PQLDPLR	2	0.19512	5	0.715	0.768	0.755	1.039	1.034	1.276
Q8ND56	178	0.628	Down	0.0085015	S	Protein LSM14 homolog A	LSM14A	0.993443	0.000173077	52.754	T(0.007)QLS(0.993)QGR	2	-0.26016	2	0.603	0.786	0.739	1.017	1.145	1.229
Q8ND56	183	0.667	Down	0.00041887	S	Protein LSM14 homolog A	LSM14A	0.815773	5.87591e-06	101.35	S(0.184)S(0.816)PQLDPLRK	2	0.3729	7	0.751	0.761	0.733	1.053	1.122	1.192
Q8NHM5	951	0.605	Down	0.0006043	S	Lysine-specific demethylase 2B	KDM2B	1	6.23565e-10	120.63	ELS(1)KELNHEIQR	4	0.15994	2	0.665	0.626	0.645	1.014	1.014	1.171
Q8NHM5	795	0.643	Down	0.00163842	S	Lysine-specific demethylase 2B	KDM2B	1	0.000605244	72.29	RKS(1)DDVHLR	3	0.44941	3	0.715	0.677	0.66	1.037	0.981	1.174
Q15032	973	0.672	Down	0.00089728	S	R3H domain-containing protein 1	R3HDM1	0.84173	2.06956e-16	132.14	AAS(0.842)T(0.158)DLGAGETVVGK	3	-0.046173	3	0.776	0.757	0.682	1.055	1.108	1.135
Q15032	282	0.63	Down	5.5764e-05	S	R3H domain-containing protein 1	R3HDM1	0.833936	9.83332e-15	129.11	S(0.001)KS(0.834)IEEREEEY(0.165)QR	4	0.74101	2	0.733	0.694	0.732	1.103	1.157	1.167
Q15032	381	0.66	Down	0.002919	S	R3H domain-containing protein 1	R3HDM1	0.909671	7.27111e-33	180.95	AS(0.083)S(0.91)FS(0.008)GISVLTR	3	0.10516	4	0.762	0.73	0.664	1.038	1.031	1.2
Q15032	974	0.631	Down	0.00014333	T	R3H domain-containing protein 1	R3HDM1	0.923436	1.56958e-22	151.42	KAAS(0.076)T(0.923)DLGAGETVVGK	3	0.26296	3	0.73	0.685	0.683	1.084	1.077	1.162
P49848	532	0.8	Down	0.0107378	S	Transcription initiation factor TFIID subunit 6	TAF6	0.999254	0.000118943	71.279	AAAPPQPS(0.999)PPPT(0.001)K	3	0.27895	4	0.843	0.86	0.814	0.978	1.024	1.143
A3KN83	212	0.544	Down	0.000102548	S	Protein strawberry notch homolog 1	SBNO1	0.760232	0.000952001	93.598	S(0.76)FS(0.216)PT(0.024)MK	2	0.044745	1	0.662	0.692	0.628	1.153	1.22	1.27
A3KN83	214	0.534	Down	0.000136878	S	Protein strawberry notch homolog 1	SBNO1	0.945579	0.00212051	83.948	S(0.034)FS(0.946)PT(0.02)MK	3	-0.24984	2	0.647	0.699	0.613	1.213	1.184	1.272
O94868	675	0.51	Down	0.00172421	S	F-BAR and double SH3 domains protein 2	FCHSD2	0.869403	9.91412e-06	117.81	S(0.128)S(0.869)LY(0.003)FPR	2	0.20551	1	0.5	0.656	0.648	1.143	1.165	1.232
Q9H7P9	466	0.742	Down	0.00089523	T	Pleckstrin homology domain-containing family G member 2	PLEKHG2	0.999929	9.69685e-10	114.58	RNT(1)APSPGPSVIR	3	0.53858	1	0.764	0.819	0.744	1.072	1.01	1.054
Q9ULH1	910	0.586	Down	0.00030332	S	Arf-GAP with SH3 domain, ANK repeat and PH domain-containing protein 1	ASAP1	0.99772	0.00017151	88.021	KT(0.002)DHLS(0.998)LDK	4	-0.54935	2	0.623	0.65	0.593	1.007	1.037	1.139
Q9ULH1	839	0.68	Down	0.00031955	S	Arf-GAP with SH3 domain, ANK repeat and PH domain-containing protein 1	ASAP1	0.902404	1.37543e-11	118.37	T(0.098)LS(0.902)DPPS(1)PLPHGPPNK	3	-0.05423	4	0.759	0.74	0.738	1.043	1.085	1.164
Q9ULH1	10	0.692	Down	0.020459	S	Arf-GAP with SH3 domain, ANK repeat and PH domain-containing protein 1	ASAP1	0.984097	0.00104399	92.838	LS(0.016)S(0.984)FSSR	2	-0.28039	1	0.895	0.726	0.709	0.979	1.187	1.199
Q9ULH1	843	0.65	Down	0.000182531	S	Arf-GAP with SH3 domain, ANK repeat and PH domain-containing protein 1	ASAP1	0.999861	1.37543e-11	118.37	T(0.098)LS(0.902)DPPS(1)PLPHGPPNK	3	-0.05423	3	0.742	0.728	0.739	1.073	1.129	1.198
Q52LR7	60	0.62	Down	0.00029728	S	Enhancer of polycomb homolog 2	EPC2	1	7.29929e-06	98.902	AIS(1)AQQVFR	2	0.30625	1	0.671	0.657	0.631	1.021	1.008	1.13
Q15696	349	0.768	Down	0.043044	S	U2 small nuclear ribonucleoprotein auxiliary factor 35 kDa subunit-related protein 2	ZRSR2	0.999979	0.000238122	99.568	DIYLS(1)PDR	2	-0.097274	2	0.926	1.159	0.895	1.184	1.344	1.352
O60292	142	0.811	Down	0.049459	S	Signal-induced proliferation-associated 1-like protein 3	SIPA1L3	1	0.00973122	55.37	AFHRLS(1)R	3	-0.1314	1	0.752	0.685	0.844	0.89	0.898	1.026
O60292	146	0.614	Down	0.00083999	S	Signal-induced proliferation-associated 1-like protein 3	SIPA1L3	1	5.786e-15	136.34	S(1)KDVEFQDGWPR	3	0.17274	2	0.685	0.724	0.667	1.034	1.125	1.222
O14654	68	1.303	Up	0.00036119	S	Insulin receptor substrate 4	IRS4	0.997854	2.50663e-18	129.07	S(0.181)DS(0.821)ES(0.998)EEEDLPVGEEVCK	3	-0.86522	2	1.146	1.127	1.189	0.855	0.898	0.904
O14654	427	0.522	Down	6.1097e-05	S	Insulin receptor substrate 4	IRS4	1	2.13165e-10	127.78	AVS(1)VPAS(1)FFR	2	1.0343	13	0.725	0.709	0.742	1.305	1.39	1.471
O14654	872	0.76	Down	0.038603	S	Insulin receptor substrate 4	IRS4	0.873071	7.61677e-10	72.687	PS(0.042)GEGS(0.03)FS(0.024)KPGDGGS(0.873)PS(0.03)KPSDHEPPK	5	0.49856	1	0.903	0.904	1.1	1.256	1.147	1.424
O14654	1089	0.65	Down	0.0058983	S	Insulin receptor substrate 4	IRS4	0.998136	1.15359e-09	128.68	S(0.998)QS(0.002)FFAAAR	2	0.073281	2	0.788	0.689	0.655	1.08	0.989	1.211
O14654	751	0.736	Down	0.00122151	S	Insulin receptor substrate 4	IRS4	1	1.52049e-09	113.76	VS(1)PPPAPS(1)PPK	3	0.27212	14	0.78	0.744	0.79	1.001	1.028	1.116
O14654	431	0.692	Down	0.0031984	S	Insulin receptor substrate 4	IRS4	1	0.000166547	81.709	AVS(1)VPAS(1)FFR	2	1.0343	4	0.904	0.838	0.919	1.168	1.288	1.391
O14654	409	0.723	Down	0.00049583	S	Insulin receptor substrate 4	IRS4	0.999999	6.02041e-06	94.45	FVTPSEPVAHS(1)R	3	0.11421	9	0.787	0.792	0.802	1.042	1.093	1.159
O14654	1091	0.634	Down	0.0097233	S	Insulin receptor substrate 4	IRS4	0.988744	7.82391e-06	98	S(0.011)QS(0.989)FFAAAR	2	-0.7423	5	0.787	0.656	0.761	0.996	1.169	1.312
Q5JTD0	545	0.815	Down	0.048917	S	Tight junction-associated protein 1	TJAP1	0.930571	1.11799e-21	150.61	KDS(0.931)LT(0.069)QAQEQGNLLN	2	-0.10055	2	0.833	0.784	0.88	0.955	0.953	1.155
Q5JTD0	300	0.788	Down	0.00125597	S	Tight junction-associated protein 1	TJAP1	1	6.02251e-21	142.94	GS(1)PEEELPLPAFEK	3	0.020868	4	0.833	0.814	0.833	0.992	1.066	1.089
Q6VMQ6	334	1.976	Up	0.000143959	S	Activating transcription factor 7-interacting protein 1	ATF7IP	0.833026	0.00656318	44.831	LEQIQS(0.167)KDS(0.833)LDEK	3	0.50016	1	1.18	1.209	1.298	0.611	0.586	0.669
Q6VMQ6	445	0.745	Down	0.0050369	S	Activating transcription factor 7-interacting protein 1	ATF7IP	0.999998	2.89353e-05	84.182	LAPS(1)EDELTCFSK	3	0.34073	3	0.853	0.777	0.821	1.057	1.037	1.197
Q6VMQ6	113	0.733	Down	0.0097039	S	Activating transcription factor 7-interacting protein 1	ATF7IP	0.99997	1.22729e-16	101.34	NKQDDDLNCEPLS(1)PHNITPEPVSK	5	0.11433	2	0.846	0.733	0.734	0.963	1.059	1.132
P50990	30	0.807	Down	0.0110445	Y	T-complex protein 1 subunit theta	CCT8	0.984186	1.07667e-05	99.844	HFS(0.016)GLEEAVY(0.984)R	2	0.92167	1	0.774	0.817	0.793	1.072	0.922	0.961
Q9NYF8	559	0.552	Down	0.0072842	S	Bcl-2-associated transcription factor 1	BCLAF1	0.98612	0.000210168	51.469	MAPVPLDDS(0.986)NRPAS(0.01)LT(0.004)K	3	0.111	1	0.632	0.707	0.639	0.963	1.214	1.406
Q9NYF8	660	0.625	Down	0.030299	S	Bcl-2-associated transcription factor 1	BCLAF1	0.979487	4.67294e-07	111.63	IDISPS(0.979)T(0.02)LR	2	-0.093662	5	0.723	0.753	0.91	1.321	0.996	1.499
Q9NYF8	264	1.836	Up	0.000144237	S	Bcl-2-associated transcription factor 1	BCLAF1	0.944806	2.67412e-40	184.68	NTPSQHS(0.058)HS(0.945)IQHS(0.997)PER	3	0.074759	15	1.35	1.449	1.474	0.774	0.731	0.822
Q9NYF8	222	1.729	Up	0.000135294	S	Bcl-2-associated transcription factor 1	BCLAF1	0.999975	2.50844e-42	182.35	SSATSGDIWPGLSAYDNS(1)PR	2	-0.34958	7	1.335	1.28	1.398	0.761	0.744	0.816
Q9NYF8	661	0.805	Down	0.031201	T	Bcl-2-associated transcription factor 1	BCLAF1	0.983671	0.000153133	80.17	IDIS(0.304)PS(0.712)T(0.984)LRK	3	-0.12247	2	0.944	0.917	0.783	1.134	1.022	1.127
Q9NYF8	690	1.253	Up	0.0096634	S	Bcl-2-associated transcription factor 1	BCLAF1	1	2.62949e-05	94.122	LRCDS(1)ADLR	3	-0.39082	2	1.136	1.239	1.169	0.916	0.891	1.021
Q9NYF8	259	1.599	Up	0.00073613	S	Bcl-2-associated transcription factor 1	BCLAF1	0.770852	5.18615e-22	141.69	NT(0.224)PS(0.771)QHS(0.004)HS(0.017)IQHS(0.984)PER	3	-0.43266	1	1.278	1.172	1.347	0.753	0.834	0.787
Q9NYF8	268	1.956	Up	9.6243e-05	S	Bcl-2-associated transcription factor 1	BCLAF1	0.999991	1.52774e-87	243.87	NTPSQHSHSIQHS(1)PER	5	0.68414	46	1.34	1.348	1.411	0.666	0.676	0.754
Q9NYF8	177	1.211	Up	0.034777	S	Bcl-2-associated transcription factor 1	BCLAF1	1	5.80922e-10	113.47	KAEGEPQEES(1)PLK	4	0.10209	7	1.062	1.191	1.115	0.848	0.919	1.014
Q9NYF8	496	1.645	Up	0.00068218	S	Bcl-2-associated transcription factor 1	BCLAF1	0.998692	2.44987e-05	94.09	ET(0.001)QS(0.999)PEQVK	2	1.187	7	1.212	1.154	1.254	0.683	0.718	0.8
Q9NYF8	262	1.557	Up	0.0070154	S	Bcl-2-associated transcription factor 1	BCLAF1	0.967206	4.38759e-16	126.4	NT(0.001)PS(0.02)QHS(0.967)HS(0.012)IQHSPER	3	-3.5578	5	1.22	1.383	1.544	0.959	0.8	0.905
Q9NYF8	219	1.273	Up	0.0068998	Y	Bcl-2-associated transcription factor 1	BCLAF1	0.984699	1.07792e-24	141.36	SSAT(0.002)S(0.012)GDIWPGLS(0.001)AY(0.985)DNSPR	3	0.5369	4	1.152	1.092	1.101	0.807	0.88	0.941
Q9NYF8	257	1.472	Up	0.0046788	T	Bcl-2-associated transcription factor 1	BCLAF1	0.953839	6.00879e-39	180.23	NT(0.954)PS(0.043)QHS(0.003)HS(0.003)IQHS(0.997)PER	3	-0.44527	4	1.268	1.147	1.112	0.734	0.777	0.885
Q9NYF8	564	0.729	Down	0.0093199	S	Bcl-2-associated transcription factor 1	BCLAF1	0.971362	4.06567e-09	99.407	MAPVPLDDS(0.017)NRPAS(0.971)LT(0.012)K	3	-0.081198	3	0.81	0.747	0.881	1.059	1.063	1.224
Q9NYF8	840	0.572	Down	0.00059871	T	Bcl-2-associated transcription factor 1	BCLAF1	0.997282	0.000138598	80.96	EEEWDPEY(0.003)T(0.997)PK	3	-0.10921	1	0.703	0.715	0.647	1.132	1.158	1.318
Q9NYF8	153	2.813	Up	0.000123815	S	Bcl-2-associated transcription factor 1	BCLAF1	0.93489	0.0015483	55.094	S(0.236)S(0.062)S(0.499)PY(0.006)S(0.22)KS(0.935)PVS(0.043)K	3	0.2222	2	1.608	1.502	1.762	0.519	0.592	0.621
Q9NYF8	648	1.901	Up	0.000140948	S	Bcl-2-associated transcription factor 1	BCLAF1	1	0.00125575	80.834	QKS(1)PEIHR	3	-0.2012	7	1.297	1.367	1.316	0.658	0.679	0.757
Q9NYF8	196	1.563	Up	0.0028568	S	Bcl-2-associated transcription factor 1	BCLAF1	0.997347	9.60464e-12	117.35	DTFEHDPS(0.997)ES(0.003)IDEFNK	3	0.98356	1	1.223	1.265	1.319	0.736	0.782	0.917
Q9NZ71	779	0.56	Down	0.0119788	S	Regulator of telomere elongation helicase 1	RTEL1	0.999989	0.00114511	71.085	S(1)PGPFFSTR	2	-0.20931	1	0.65	0.664	0.651	1.092	1.094	1.321
O43166	288	0.615	Down	0.003385	S	Signal-induced proliferation-associated 1-like protein 1	SIPA1L1	0.986928	6.21096e-06	95.662	S(0.009)KS(0.987)ET(0.004)GDSSIFR	2	0.13332	2	0.681	0.695	0.747	1.145	1.146	1.161
O43166	162	0.756	Down	0.0079184	S	Signal-induced proliferation-associated 1-like protein 1	SIPA1L1	0.965201	1.39482e-06	103.14	FLMPEAYPS(0.035)S(0.965)PR	2	0.30283	6	0.791	0.758	0.746	1.003	1.111	0.923
O43166	1632	0.637	Down	0.0053399	S	Signal-induced proliferation-associated 1-like protein 1	SIPA1L1	0.998834	6.54641e-06	100.02	RPS(0.999)YT(0.001)LGMK	3	0.067376	1	0.763	0.723	0.645	1.022	1.06	1.261
O43166	1549	0.566	Down	0.0100846	S	Signal-induced proliferation-associated 1-like protein 1	SIPA1L1	0.955144	1.42739e-06	100.23	LIDLES(0.955)PT(0.045)PESQK	3	0.27254	4	0.842	0.613	0.575	1.101	1.291	1.194
P49750	756	0.661	Down	0.0194402	S	YLP motif-containing protein 1	YLPM1	0.993586	0.00218244	72.243	SS(0.001)Y(0.006)LES(0.994)PR	2	-0.23563	3	0.875	1.034	0.735	1.231	1.301	1.467
P49750	829	0.724	Down	0.0039001	S	YLP motif-containing protein 1	YLPM1	0.995857	1.12463e-09	108.96	GPASQFYITPS(0.001)T(0.001)S(0.003)LS(0.996)PR	2	0.59033	3	0.741	0.723	0.833	1.002	1.053	1.119
Q9HC62	348	0.769	Down	0.00155712	T	Sentrin-specific protease 2	SENP2	0.982417	0.000850462	83.206	KVS(0.018)IIET(0.982)K	3	0.37475	2	0.757	0.786	0.746	0.936	1.004	1.038
Q9HC62	344	0.803	Down	0.00056286	S	Sentrin-specific protease 2	SENP2	0.987467	0.00409692	66.267	KVS(0.987)IIET(0.013)K	2	-0.89469	1	0.801	0.807	0.787	1.03	0.959	0.993
O14523	662	0.632	Down	0.0041424	S	Phospholipid transfer protein C2CD2L	C2CD2L	0.834275	3.02888e-18	113.13	EAGLS(0.166)QS(0.834)HDDLSNATATPSVR	3	-0.66983	1	0.707	0.824	0.746	1.061	1.227	1.315
Q9BVA0	360	1.897	Up	0.002504	S	Katanin p80 WD40 repeat-containing subunit B1	KATNB1	0.99857	2.02866e-14	138.05	RS(0.999)PS(0.001)S(0.001)EDDRDER	3	1.1449	2	1.212	1.319	1.361	0.703	0.573	0.776
Q86V48	440	0.745	Down	0.0032578	S	Leucine zipper protein 1	LUZP1	0.824822	1.31434e-16	135.95	AS(0.002)HMGVS(0.825)T(0.171)DS(0.002)GTQETK	3	-1.11	3	0.869	0.943	0.946	1.229	1.156	1.316
Q86V48	659	0.652	Down	0.0028766	S	Leucine zipper protein 1	LUZP1	0.999995	1.7443e-52	191.41	EKPDS(1)DDDLDIASLVTAK	4	-0.13646	2	0.812	0.703	0.769	1.116	1.099	1.287
Q86V48	932	0.595	Down	0.0055982	S	Leucine zipper protein 1	LUZP1	0.977604	0.000190331	73.834	DLKS(0.978)LEDPPT(0.022)R	3	0.14871	1	0.771	0.639	0.616	1.06	1.055	1.288
Q86V48	611	0.615	Down	0.0191039	S	Leucine zipper protein 1	LUZP1	0.99921	0.000214622	62.167	S(0.999)QENILQGFSTSHK	3	-2.8803	1	0.796	0.63	0.725	1.147	1.161	1.188
Q96AT1	50	0.745	Down	0.0020394	S	Uncharacterized protein KIAA1143	KIAA1143	1	2.50716e-33	142.9	IQPQPPDEDGDHS(1)DKEDEQPQVVVLK	4	0.49478	1	0.797	0.816	0.862	1.034	1.14	1.15
Q96AT1	105	0.819	Down	0.00095589	S	Uncharacterized protein KIAA1143	KIAA1143	0.979177	0.000128541	63.302	HPS(0.979)DEKY(0.02)SGLTASSK	3	0.9279	1	0.836	0.817	0.819	0.965	1.038	1.017
Q96GX5	453	0.801	Down	0.0073751	S	Serine/threonine-protein kinase greatwall	MASTL	0.83003	4.70552e-05	82.651	NFELVDS(0.17)S(0.83)PCKK	4	0.10885	3	0.879	0.848	0.815	1	1.037	1.137
Q96GX5	370	0.672	Down	0.00179851	S	Serine/threonine-protein kinase greatwall	MASTL	0.99997	3.32376e-15	120.42	DLELALS(1)PIHNSSALPTTGR	3	0.47002	1	0.696	0.636	0.697	0.988	0.939	1.092
Q12986	48	0.66	Down	0.00122437	Y	Transcriptional repressor NF-X1	NFX1	0.805543	0.000940898	74.296	NY(0.806)S(0.097)S(0.097)PPPCHLSR	2	0.11219	1	0.775	0.734	0.688	1.028	1.157	1.142
Q12986	150	0.703	Down	0.0029369	S	Transcriptional repressor NF-X1	NFX1	0.987071	4.74308e-09	97.49	SES(0.001)GT(0.003)DLREHS(0.987)PS(0.009)ESEK	4	0.42488	2	0.929	0.939	0.881	1.205	1.275	1.43
Q8TDN6	261	0.786	Down	0.043684	S	Ribosome biogenesis protein BRX1 homolog	BRIX1	0.954215	7.04476e-17	105.9	IFQGSFGGPT(0.026)LY(0.015)ENPHY(0.005)QS(0.954)PNMHR	4	-1.0592	1	0.788	0.727	0.808	1.074	0.845	1.035
Q16181	426	0.622	Down	0.00040373	T	Septin-7	SEPT7	0.764498	4.68424e-05	86.213	ILEQQNS(0.013)S(0.223)RT(0.764)LEK	3	-0.27615	1	0.707	0.744	0.695	1.103	1.241	1.108
Q16181	334	0.718	Down	0.00055866	S	Septin-7	SEPT7	0.96592	7.27309e-05	64.761	GQLT(0.034)KS(0.966)PLAQMEEER	3	-0.58099	2	0.764	0.732	0.746	0.996	1.023	1.103
Q13144	544	1.411	Up	0.031983	S	Translation initiation factor eIF-2B subunit epsilon	EIF2B5	1	0.000569725	62.298	GGS(1)PQMDDIK	3	0.66917	1	1.152	1.144	1.143	0.718	0.826	0.893
O43583	73	0.827	Down	0.0138215	S	Density-regulated protein	DENR	0.999998	2.40195e-72	209.25	LTVENS(1)PK	2	1.8897	4	0.855	0.888	0.898	0.977	1.12	1.097
P21359	2543	0.656	Down	0.00039911	S	Neurofibromin	NF1	0.999979	1.36575e-07	110.38	S(1)FDHLISDTK	3	-0.17272	7	0.701	0.763	0.745	1.058	1.151	1.158
O94776	435	0.675	Down	0.00055961	S	Metastasis-associated protein MTA2	MTA2	0.996383	3.16383e-25	143.47	GHLSRPEAQS(0.002)LS(0.996)PY(0.001)TTSANR	3	-0.14637	6	0.762	0.839	0.802	1.126	1.195	1.238
Q7L0J3	393	2.697	Up	0.0032626	S	Synaptic vesicle glycoprotein 2A	SV2A	0.847693	0.000691436	80.688	VFS(0.848)VT(0.152)HIK	3	-0.37216	1	1.714	1.747	1.734	0.706	0.58	0.64
Q14807	562	0.768	Down	9.5486e-05	S	Kinesin-like protein KIF22	KIF22	1	1.00556e-14	135.09	KLES(1)LDALEPEEK	4	-0.93776	3	0.794	0.769	0.787	0.993	1.029	1.038
Q6PFW1	987	0.668	Down	0.00068213	S	Inositol hexakisphosphate and diphosphoinositol-pentakisphosphate kinase 1	PPIP5K1	0.985514	6.32814e-05	69.07	KAGS(0.986)MEVLS(0.013)ET(0.001)SSSR	3	-0.50031	1	0.753	0.714	0.722	1.066	1.034	1.177
Q8N6N3	158	0.688	Down	0.0061001	S	UPF0690 protein C1orf52	C1orf52	0.999998	1.50146e-68	214.49	LLPEGEETLES(1)DDEKDEHTSK	5	0.79307	1	0.729	0.744	0.792	1.015	1.033	1.245
Q8TCB7	274	0.674	Down	0.014698	S	Methyltransferase-like protein 6	METTL6	1	0.0012155	58.98	NPS(1)PVVLGLDPK	2	0.3487	1	0.781	0.818	0.852	1.049	1.16	1.427
Q6GYQ0	721	0.774	Down	0.033621	S	Ral GTPase-activating protein subunit alpha-1	RALGAPA1	1	0.0223136	62.813	GWS(1)RDQPGQAPMR	2	0.24088	1	0.923	0.699	0.79	1.006	1.038	1.071
Q6GYQ0	860	0.729	Down	0.036439	S	Ral GTPase-activating protein subunit alpha-1	RALGAPA1	0.978905	1.13036e-07	110.26	RGS(0.979)S(0.021)PGSLEIPK	2	-0.085986	4	0.754	0.777	0.768	0.949	1.035	1.17
Q6GYQ0	864	0.606	Down	0.0048805	S	Ral GTPase-activating protein subunit alpha-1	RALGAPA1	0.977931	1.13036e-07	110.26	RGS(0.511)S(0.511)PGS(0.978)LEIPK	3	0.3941	1	0.697	0.641	0.637	0.964	1.027	1.268
Q6GYQ0	797	0.781	Down	0.0173421	S	Ral GTPase-activating protein subunit alpha-1	RALGAPA1	0.764898	9.55937e-38	175.8	SS(0.003)S(0.765)T(0.187)S(0.046)DILEPFTVER	2	-0.047687	2	0.752	0.815	0.815	0.916	1.019	1.113
Q6GYQ0	861	0.606	Down	0.0048805	S	Ral GTPase-activating protein subunit alpha-1	RALGAPA1	0.797032	1.13036e-07	110.26	RGS(0.942)S(0.797)PGS(0.261)LEIPK	2	1.9102	2	0.697	0.641	0.637	0.964	1.027	1.268
Q6GYQ0	754	0.799	Down	0.0192173	T	Ral GTPase-activating protein subunit alpha-1	RALGAPA1	1	1.40463e-20	144.17	QKT(1)VDIDDAQILPR	4	-0.042683	4	0.887	0.79	0.797	0.944	1.05	1.102
Q9UBU7	359	0.784	Down	0.0055231	S	Protein DBF4 homolog A	DBF4	0.98196	5.16044e-69	225.01	YSVGS(0.018)LS(0.982)PVSASVLK	3	-0.15304	2	0.805	0.709	0.734	0.93	0.936	1.003
Q9UBU7	381	0.617	Down	0.0082564	S	Protein DBF4 homolog A	DBF4	1	0.00161285	61.11	VELQHIS(1)QK	3	0.068764	2	0.841	0.663	0.702	1.199	1.047	1.327
Q8WXW3	700	0.56	Down	0.00081939	S	Progesterone-induced-blocking factor 1	PIBF1	0.984749	1.33989e-06	101.3	HS(0.985)ENS(0.015)LLLTK	3	-0.15048	2	0.602	0.649	0.567	0.981	1.104	1.164
O75533	142	0.582	Down	0.0055372	T	Splicing factor 3B subunit 1	SF3B1	1	0.000331906	60.764	LDPFADGGKT(1)PDPK	4	-0.14809	1	0.788	0.718	0.626	1.1	1.401	1.161
O75533	129	0.678	Down	0.00051727	S	Splicing factor 3B subunit 1	SF3B1	1	0.000100323	106.4	TMIIS(1)PER	2	0.10325	3	0.795	0.838	0.788	1.121	1.194	1.255
O75533	257	0.801	Down	0.0117773	T	Splicing factor 3B subunit 1	SF3B1	0.976592	4.15811e-08	87.352	IWDPT(0.977)PS(0.023)HTPAGAATPGR	3	-0.18694	1	0.961	0.86	0.839	1.055	1.165	1.1
O75533	426	0.753	Down	0.0118799	T	Splicing factor 3B subunit 1	SF3B1	0.999948	1.11588e-12	125.45	VLPPPAGYVPIRT(1)PAR	3	0.083114	6	0.837	0.747	0.753	0.961	0.998	1.144
O75533	261	0.626	Down	0.000158116	T	Splicing factor 3B subunit 1	SF3B1	0.923388	2.40956e-14	120.25	IWDPTPS(0.075)HT(0.923)PAGAAT(0.002)PGR	3	0.34687	2	0.65	0.669	0.671	0.993	1.095	1.092
O75533	211	0.601	Down	0.00199647	T	Splicing factor 3B subunit 1	SF3B1	0.999993	1.26544e-07	98.062	RWDQTADQTPGAT(1)PK	4	-0.30435	2	0.77	0.711	0.653	1.12	1.121	1.312
O75533	296	0.719	Down	0.00036052	T	Splicing factor 3B subunit 1	SF3B1	0.755946	0.00147019	70.089	WDET(0.756)PKT(0.244)ER	3	-0.40484	1	0.757	0.814	0.792	1.051	1.113	1.121
Q9H8V3	861	0.715	Down	0.00062193	S	Protein ECT2	ECT2	0.976909	4.92016e-07	107.35	ALMT(0.006)S(0.017)HGS(0.977)VEGR	2	0.61268	6	0.713	0.765	0.762	1	1.039	1.093
O95297	208	0.781	Down	0.00096293	S	Myelin protein zero-like protein 1	MPZL1	0.929572	9.99043e-08	103.04	DY(0.003)TGCS(0.003)T(0.019)S(0.012)ES(0.93)LS(0.033)PVK	3	0.84134	3	0.811	0.773	0.847	1.019	1.035	1.057
P51587	3319	0.724	Down	0.0123811	S	Breast cancer type 2 susceptibility protein	BRCA2	0.99817	0.00489124	45.992	ELNS(0.998)PQMT(0.002)PFK	3	1.8514	1	0.908	0.713	0.746	1.105	1.055	1.111
Q9UII2	63	0.638	Down	0.0047428	S	ATPase inhibitor, mitochondrial	ATPIF1	1	4.80955e-05	88.768	AQS(1)REQLAALK	3	-1.2175	3	0.66	0.81	0.656	1.05	1.196	1.084
Q2QGD7	172	0.779	Down	0.0050849	T	Zinc finger protein ZXDC	ZXDC	0.928201	8.86741e-15	133.16	RAPQASGPS(0.065)T(0.928)PGY(0.007)R	3	-0.06698	4	0.836	0.939	0.878	1.077	1.136	1.194
Q9NYZ3	243	1.201	Up	0.031863	S	G2 and S phase-expressed protein 1	GTSE1	0.992067	4.16826e-06	104.17	KEIPAS(0.992)PS(0.008)R	3	0.33446	5	1.058	1.056	1.112	0.802	0.925	0.96
Q9NYZ3	536	0.8	Down	0.024923	S	G2 and S phase-expressed protein 1	GTSE1	1	1.44853e-06	104.24	AVGS(1)PLCVPAR	2	0.19038	2	1.016	0.82	0.911	1.172	1.102	1.159
Q9NYZ3	494	0.511	Down	0.00128206	S	G2 and S phase-expressed protein 1	GTSE1	0.844434	8.78157e-10	111.01	S(0.844)S(0.156)GPAPQSLLSAWR	2	-0.94622	2	0.583	0.56	0.726	1.213	1.173	1.272
Q9NYZ3	477	0.736	Down	0.0028634	S	G2 and S phase-expressed protein 1	GTSE1	0.931958	0.00156692	53.3	AQRPQS(0.932)CT(0.054)S(0.014)VGR	3	0.064856	3	0.762	0.723	0.706	0.917	1.055	1.006
Q9H7N4	239	0.71	Down	0.0082358	S	Splicing factor, arginine/serine-rich 19	SCAF1	0.999383	3.38964e-23	134.91	FDIYDPFHPTDEAYS(0.999)PPPAPEQK	3	0.32318	6	0.77	0.795	0.742	0.993	1.026	1.23
Q9H7N4	734	0.788	Down	0.0069012	S	Splicing factor, arginine/serine-rich 19	SCAF1	1	8.89637e-15	128.01	EVLYDS(1)EGLS(1)GEER	2	-1.9112	5	0.84	0.802	0.864	1.002	1.031	1.146
Q9H7N4	548	0.733	Down	0.0110967	S	Splicing factor, arginine/serine-rich 19	SCAF1	0.988091	3.87357e-14	102.66	EAASSSSGTQPAPPAPAS(0.988)PWDS(0.012)K	3	0.4473	3	0.676	0.803	0.685	0.923	0.963	1.065
Q9H7N4	989	0.795	Down	0.00614	T	Splicing factor, arginine/serine-rich 19	SCAF1	0.999935	2.30643e-43	186.9	AAPPPPALT(1)PDSQTVDSSCK	3	0.24906	3	0.822	0.84	0.773	0.953	1.037	1.074
Q9H7N4	500	1.637	Up	8.1241e-05	S	Splicing factor, arginine/serine-rich 19	SCAF1	0.999964	5.91312e-09	93.404	QRS(1)PS(1)PAPAPAPAAAAGPPTR	3	-0.25434	2	1.299	1.281	1.306	0.767	0.768	0.839
Q9H7N4	725	2.002	Up	0.00021584	S	Splicing factor, arginine/serine-rich 19	SCAF1	0.915688	9.43385e-06	94.532	GPSPAPAS(0.084)S(0.916)PKR	3	0.15627	3	1.315	1.263	1.404	0.629	0.637	0.723
Q9H7N4	738	0.788	Down	0.0069012	S	Splicing factor, arginine/serine-rich 19	SCAF1	1	8.89637e-15	128.01	EVLYDS(1)EGLS(1)GEER	2	-1.9112	4	0.84	0.802	0.864	1.002	1.031	1.146
Q9H7N4	874	0.465	Down	6.4908e-05	S	Splicing factor, arginine/serine-rich 19	SCAF1	1	0.000214177	83.182	S(1)PFLKPDER	3	0.060433	7	0.551	0.587	0.543	1.131	1.197	1.29
P31040	177	0.726	Down	0.00171652	S	Succinate dehydrogenase [ubiquinone] flavoprotein subunit, mitochondrial	SDHA	1	0.00107391	82.417	AFGGQS(1)LK	2	1.3592	1	0.801	0.822	0.795	1.02	1.15	1.159
P28749	640	0.731	Down	0.0042584	S	Retinoblastoma-like protein 1	RBL1	0.999743	2.02887e-05	87.388	DMQPLS(1)PISVHER	3	-0.1513	4	0.827	0.798	0.833	1.03	1.103	1.229
Q9UK76	87	0.751	Down	0.00187905	S	Jupiter microtubule associated homolog 1	JPT1	0.994522	2.74223e-46	192.64	RNS(0.995)S(0.005)EASSGDFLDLK	2	0.037679	25	0.825	0.853	0.843	1.05	1.112	1.197
Q8NI08	87	0.634	Down	0.0129595	Y	Nuclear receptor coactivator 7	NCOA7	0.926693	6.46285e-21	169.65	Y(0.927)Y(0.068)S(0.005)IDDNQNK	2	-0.76741	1	0.846	1.006	0.764	1.234	1.326	1.568
P09874	455	3.683	Up	0.00028241	S	Poly [ADP-ribose] polymerase 1	PARP1	0.999985	1.49079e-29	160.47	VVS(1)EDFLQDVSASTK	2	0.1962	1	1.813	1.697	1.83	0.394	0.484	0.572
P09874	179	1.905	Up	2.2566e-05	S	Poly [ADP-ribose] polymerase 1	PARP1	0.995055	1.17905e-16	131.3	NREELGFRPEY(0.003)S(0.002)AS(0.995)QLK	4	1.0958	7	1.462	1.489	1.48	0.759	0.747	0.82
P09874	257	4.552	Up	2.7133e-06	S	Poly [ADP-ribose] polymerase 1	PARP1	0.968126	8.42332e-06	96.745	KVCS(0.968)T(0.032)NDLK	3	-0.67677	5	1.943	1.98	2.013	0.407	0.423	0.474
P49116	68	0.73	Down	0.0038635	S	Nuclear receptor subfamily 2 group C member 2	NR2C2	0.997927	2.3311e-20	148.7	VILAS(0.998)PET(0.002)SSAK	3	0.63349	3	0.801	0.728	0.79	0.972	1.084	1.12
P49116	19	0.591	Down	0.0067189	S	Nuclear receptor subfamily 2 group C member 2	NR2C2	0.999983	2.29259e-07	100.39	IQIISTDSAVAS(1)PQR	2	0.61203	2	0.68	0.614	0.788	1.028	1.176	1.318
Q8NEF9	367	0.705	Down	0.00037987	S	Serum response factor-binding protein 1	SRFBP1	1	1.87447e-22	156.08	S(1)LDFPQNEPQIK	3	0.90816	8	0.788	0.822	0.813	1.095	1.135	1.209
Q8NEF9	203	0.797	Down	0.022825	S	Serum response factor-binding protein 1	SRFBP1	0.990175	1.38459e-06	94.203	AVTIANS(0.99)PS(0.01)KPSEK	4	0.41989	1	0.843	0.927	0.879	1.041	1.048	1.236
Q15648	1051	0.673	Down	0.00057914	T	Mediator of RNA polymerase II transcription subunit 1	MED1	0.962246	1.85928e-05	82.01	S(0.038)QT(0.962)PPGVATPPIPK	2	0.020307	5	0.754	0.743	0.731	1.05	1.07	1.189
Q15648	805	0.639	Down	0.00042433	T	Mediator of RNA polymerase II transcription subunit 1	MED1	0.999994	1.03584e-09	110.33	LPSTSDDCPAIGT(1)PLR	2	0.40269	2	0.74	0.788	0.775	1.139	1.175	1.289
Q15648	588	0.461	Down	0.00196246	S	Mediator of RNA polymerase II transcription subunit 1	MED1	0.99994	1.01301e-05	84.208	DRHES(1)VGHGEDFSK	4	1.6018	1	0.603	0.502	0.468	0.983	1.153	1.279
Q15648	953	0.696	Down	0.0069842	S	Mediator of RNA polymerase II transcription subunit 1	MED1	0.962817	1.49537e-21	114.79	ALAPADLMEHHS(0.037)GS(0.963)QGPLLTTGDLGK	4	-0.49074	1	0.706	0.801	0.851	1.127	1.042	1.219
Q15648	1023	0.754	Down	0.027563	S	Mediator of RNA polymerase II transcription subunit 1	MED1	0.784303	2.39458e-18	109.27	ADT(0.084)EGKS(0.131)PS(0.784)HS(0.001)S(0.062)S(0.053)NRPFT(0.863)PPT(0.021)STGGSK	5	-0.14501	1	0.795	0.746	0.646	0.908	0.914	1.08
Q15648	1032	0.72	Down	0.0042792	T	Mediator of RNA polymerase II transcription subunit 1	MED1	0.943547	2.39458e-18	109.27	SPSHS(0.007)S(0.022)S(0.022)NRPFT(0.944)PPT(0.004)S(0.001)TGGSK	3	0.48449	2	0.734	0.693	0.706	0.916	0.954	1.092
Q15648	1207	0.627	Down	0.00108042	S	Mediator of RNA polymerase II transcription subunit 1	MED1	0.999987	1.91146e-07	85.737	LAS(1)PMKPVPGT(0.994)PPS(0.004)S(0.001)K	4	-0.17402	5	0.743	0.703	0.706	1.041	1.146	1.247
Q15648	1215	0.694	Down	0.00173641	T	Mediator of RNA polymerase II transcription subunit 1	MED1	0.994379	1.5116e-06	81.477	LAS(1)PMKPVPGT(0.994)PPS(0.004)S(0.001)K	4	-0.17402	5	0.776	0.752	0.798	1.062	1.069	1.222
Q7Z4S6	1239	0.523	Down	0.000164766	S	Kinesin-like protein KIF21A	KIF21A	0.999978	6.90197e-08	113.53	KIPEPS(1)PVTR	2	0.045027	8	0.645	0.618	0.585	1.092	1.204	1.24
Q7Z4S6	1212	0.615	Down	0.0150802	S	Kinesin-like protein KIF21A	KIF21A	0.997295	0.000290496	63.46	EKELS(0.997)PPPGLPS(0.003)K	3	0.11708	1	0.715	0.787	0.574	0.994	1.286	1.096
Q5JTV8	220	0.423	Down	7.721e-05	T	Torsin-1A-interacting protein 1	TOR1AIP1	0.999944	4.66771e-40	162.87	VNFSEEGET(1)EEDDQDSSHSSVTTVK	3	-0.088927	2	0.673	0.594	0.642	1.43	1.468	1.611
Q5JTV8	143	0.797	Down	0.00138142	S	Torsin-1A-interacting protein 1	TOR1AIP1	0.998907	1.84701e-14	113.67	LQQQHSEQPPLQPS(0.999)PVMT(0.001)R	2	0.86374	18	0.86	0.857	0.842	1.016	1.075	1.118
Q5JTV8	135	0.723	Down	0.00030055	S	Torsin-1A-interacting protein 1	TOR1AIP1	0.999968	2.16422e-06	68.309	LQQQHS(1)EQPPLQPSPVMTR	3	0.22786	2	0.792	0.838	0.805	1.075	1.141	1.154
O43310	328	0.469	Down	0.00057908	S	CBP80/20-dependent translation initiation factor	CTIF	1	1.68799e-05	104.24	RKDS(1)ILPER	3	0.39662	3	0.704	0.598	0.609	1.248	1.318	1.507
O43310	299	0.81	Down	0.0072437	S	CBP80/20-dependent translation initiation factor	CTIF	0.999986	5.97256e-91	225.07	LEDTAGDTGHSSLEAPRS(1)PDTLAPVASER	4	0.10702	5	0.804	0.879	0.865	1.017	1.013	1.115
Q99460	273	1.252	Up	0.0254	T	26S proteasome non-ATPase regulatory subunit 1	PSMD1	0.968076	5.6337e-44	147.49	T(0.032)VGT(0.968)PIASVPGSTNTGTVPGSEKDSDSMETEEK	3	0.54834	5	1.114	1.091	1.212	0.825	0.9	1.004
Q8NHW5	304	0.568	Down	0.00023956	S	60S acidic ribosomal protein P0-like	RPLP0P6	1	1.22825e-32	157.68	VEAKEES(1)EES(1)DEDMGFGLFD	3	0.42129	53	0.669	0.66	0.692	1.112	1.159	1.285
Q8NHW5	307	0.76	Down	0.0037376	S	60S acidic ribosomal protein P0-like	RPLP0P6	1	1.11385e-32	165.85	VEAKEES(1)EES(1)DEDMGFGLFD	3	0.42129	84	0.826	0.815	0.853	1.026	1.071	1.186
Q96BD5	350	0.831	Down	0.039637	T	PHD finger protein 21A	PHF21A	0.965292	0.00136806	68.786	T(0.035)IT(0.965)PPAAPK	3	0.74283	1	0.876	0.866	0.843	0.97	0.978	1.164
Q7Z5H3	395	0.677	Down	0.0163798	S	Rho GTPase-activating protein 22	ARHGAP22	0.919763	4.51345e-07	102.89	T(0.046)S(0.034)S(0.92)LDGAAVAVLSR	2	0.094784	1	0.832	0.644	0.847	1.043	1.189	1.197
O14757	468	0.532	Down	9.7974e-05	S	Serine/threonine-protein kinase Chk1	CHEK1	0.830361	2.70966e-05	94.465	LIDIVS(0.17)S(0.83)QK	2	0.028402	1	0.652	0.653	0.694	1.222	1.198	1.34
O14757	280	0.474	Down	0.000196775	S	Serine/threonine-protein kinase Chk1	CHEK1	0.960899	8.84229e-22	151.95	VT(0.02)S(0.961)GGVS(0.019)ESPSGFSK	2	-0.2452	1	0.558	0.576	0.538	1.096	1.128	1.301
Q96RY7	360	0.737	Down	0.042278	S	Intraflagellar transport protein 140 homolog	IFT140	1	0.000935531	54.764	KVPDFLGS(1)PGAEGK	3	0.1723	2	0.876	0.916	0.784	1.154	0.989	1.354
Q15111	95	0.476	Down	0.00056047	S	Inactive phospholipase C-like protein 1	PLCL1	0.904305	0.000172847	78.401	T(0.009)VS(0.904)FS(0.086)S(0.001)MPSEK	2	0.76247	1	0.563	0.598	0.635	1.227	1.132	1.415
Q9UBW7	305	0.55	Down	0.00060214	S	Zinc finger MYM-type protein 2	ZMYM2	0.963063	5.70931e-06	80.316	QPGVDS(0.037)LS(0.963)PVASLPK	3	-0.14463	1	0.599	0.7	0.602	1.204	1.078	1.172
Q9NTI5	1358	1.325	Up	0.0039364	S	Sister chromatid cohesion protein PDS5 homolog B	PDS5B	0.997006	1.81949e-14	121.39	AES(0.997)PES(0.002)S(0.001)AIESTQSTPQK	2	1.6298	2	1.12	1.155	1.241	0.824	0.929	0.901
Q9NTI5	1121	0.372	Down	0.00078458	T	Sister chromatid cohesion protein PDS5 homolog B	PDS5B	0.998232	0.0193824	45.653	S(0.002)FFT(0.998)PGKPK	3	0.49833	1	0.542	0.58	0.415	1.28	1.395	1.454
Q9NTI5	1383	0.599	Down	0.000104945	S	Sister chromatid cohesion protein PDS5 homolog B	PDS5B	0.884582	0.00214689	70.784	GRPS(0.164)KT(0.837)PS(0.885)PS(0.115)QPK	3	0.32651	1	0.626	0.648	0.681	1.045	1.087	1.133
Q9NTI5	1257	0.638	Down	0.024662	S	Sister chromatid cohesion protein PDS5 homolog B	PDS5B	0.961614	3.07155e-30	161.86	GHT(0.014)AS(0.962)ES(0.024)DEQQWPEEK	3	-0.0087753	1	0.767	0.744	0.542	0.969	1.033	1.218
P49585	233	0.463	Down	2.1635e-06	S	Choline-phosphate cytidylyltransferase A	PCYT1A	1	8.05865e-08	111.66	ELNVS(1)FINEK	3	-0.20072	2	0.551	0.572	0.569	1.172	1.247	1.234
P49585	342	0.826	Down	0.00197936	T	Choline-phosphate cytidylyltransferase A	PCYT1A	0.855528	6.18944e-06	101.2	T(0.856)S(0.144)PPCSPANLSR	2	-0.28343	10	0.833	0.839	0.859	0.992	0.999	1.072
Q9Y6M7	233	0.725	Down	0.044496	S	Sodium bicarbonate cotransporter 3	SLC4A7	1	0.00174166	78.149	S(1)FADIGK	2	-0.92008	5	0.873	0.779	0.858	1.144	0.956	1.361
P49760	50	1.753	Up	0.00058011	S	Dual specificity protein kinase CLK2	CLK2	0.999526	7.89889e-05	88.596	RREDS(1)YHVR	4	0.24074	12	1.279	1.338	1.308	0.708	0.7	0.831
P49760	51	1.787	Up	0.00050038	Y	Dual specificity protein kinase CLK2	CLK2	0.922292	0.000277544	81.92	RREDS(0.078)Y(0.922)HVR	2	0.094859	1	1.205	1.394	1.258	0.737	0.752	0.669
O94915	1945	0.68	Down	0.00174319	S	Protein furry homolog-like	FRYL	1	0.00511764	67.334	LS(1)LIGDR	2	0.27573	1	0.822	0.706	0.769	1.072	1.126	1.18
Q92766	161	0.681	Down	0.003703	S	Ras-responsive element-binding protein 1	RREB1	0.998257	1.40159e-08	100.59	DPNSAT(0.001)AT(0.001)APPS(0.998)PLK	3	0.049688	2	0.717	0.718	0.641	0.992	0.941	1.117
P53985	467	0.766	Down	0.0061802	S	Monocarboxylate transporter 1	SLC16A1	0.954497	2.25462e-24	144.26	ESKEEET(0.045)S(0.954)IDVAGKPNEVTK	3	-0.13949	7	0.814	0.783	0.846	0.986	1.051	1.151
Q99618	87	0.547	Down	0.0002371	S	Cell division cycle-associated protein 3	CDCA3	0.999996	3.0645e-06	98.676	TSSGDPPS(1)PLVK	3	0.43142	7	0.689	0.662	0.665	1.147	1.198	1.34
Q99618	94	0.703	Down	0.0035805	S	Cell division cycle-associated protein 3	CDCA3	0.999977	4.69585e-07	107.5	QLS(1)EVFETEDSK	2	0.79482	5	0.776	0.783	0.713	0.985	1.08	1.166
Q13541	70	0.477	Down	0.00109517	T	Eukaryotic translation initiation factor 4E-binding protein 1	EIF4EBP1	0.989277	0.00136521	71.08	NS(0.925)PVT(0.085)KT(0.989)PPR	3	0.40942	2	0.565	0.589	0.71	1.184	1.302	1.425
Q13541	65	0.477	Down	0.00109517	S	Eukaryotic translation initiation factor 4E-binding protein 1	EIF4EBP1	0.930793	0.00136521	71.08	FLMECRNS(0.931)PVT(0.069)K	3	-0.013526	2	0.565	0.589	0.71	1.184	1.302	1.425
Q9NQS7	263	0.739	Down	0.0044601	S	Inner centromere protein	INCENP	1	3.60501e-06	100.92	IAQVS(1)PGPR	2	-0.080044	3	0.856	0.764	0.843	1.144	1.161	1.028
Q9NQS7	312	0.638	Down	0.0053161	S	Inner centromere protein	INCENP	0.892318	8.61018e-08	88.335	HSPIAPS(0.082)S(0.892)PS(0.026)PQVLAQK	3	-0.35368	3	0.83	0.888	0.973	1.249	1.393	1.574
Q9NQS7	894	0.715	Down	0.0119591	S	Inner centromere protein	INCENP	0.836876	1.14533e-07	105.5	RT(0.581)S(0.581)S(0.837)AVWNSPPLQGAR	3	0.76223	4	0.891	0.808	0.688	1.114	1.152	1.074
Q9NQS7	275	0.832	Down	0.047279	S	Inner centromere protein	INCENP	0.999999	2.59438e-05	87.388	DSPAFPDS(1)PWRER	3	1.0281	1	0.794	0.89	0.961	1.134	1.012	1.033
Q9NQS7	914	0.656	Down	0.00026019	S	Inner centromere protein	INCENP	0.901111	0.000103541	86.944	VPSS(0.001)LAY(0.097)S(0.901)LK	2	0.27078	2	0.624	0.673	0.671	0.984	0.969	1.049
Q12929	685	0.607	Down	0.00133974	S	Epidermal growth factor receptor kinase substrate 8	EPS8	1	4.80856e-15	128.66	RKS(1)QMEEVQDELIHR	4	0.26701	1	0.759	0.689	0.689	1.072	1.16	1.289
Q8TF76	389	0.269	Down	0.00058109	S	Serine/threonine-protein kinase haspin	HASPIN	0.999401	0.0100925	50.04	AS(0.001)FS(0.999)FHK	3	-0.32637	1	0.358	0.366	0.247	1.141	1.167	1.302
Q5UIP0	1454	0.638	Down	0.00074279	S	Telomere-associated protein RIF1	RIF1	1	0.00047199	61.127	S(1)PLHIKDDVLPK	4	-0.087198	2	0.74	0.677	0.756	1.113	1.08	1.212
Q5UIP0	402	0.75	Down	0.0078637	S	Telomere-associated protein RIF1	RIF1	0.865191	1.74022e-14	130.72	GAS(0.134)S(0.865)PYGAPGTPR	2	-0.011441	1	0.754	0.852	0.768	0.969	1.07	1.126
Q5UIP0	2471	0.785	Down	0.025803	S	Telomere-associated protein RIF1	RIF1	0.922476	0.00627257	50.108	WRS(0.071)PS(0.006)HENS(0.922)I	2	1.0754	1	0.803	0.997	0.967	1.186	1.213	1.126
Q5UIP0	2144	0.719	Down	0.0145229	S	Telomere-associated protein RIF1	RIF1	0.999757	1.67393e-25	118.83	VEEPSQCLASGTAISELIIEDNNAS(1)PQK	3	-0.68401	1	0.852	0.659	0.755	1.031	1.003	1.118
Q5UIP0	2348	0.559	Down	0.0024987	S	Telomere-associated protein RIF1	RIF1	0.999564	0.00842635	50.452	TLPIRS(1)PK	3	0.20553	4	0.621	0.785	0.638	1.128	1.212	1.318
Q5UIP0	2260	0.485	Down	0.000123703	S	Telomere-associated protein RIF1	RIF1	0.999117	0.00138208	78.61	GFLS(0.999)PGS(0.001)R	2	-0.70528	1	0.62	0.663	0.57	1.218	1.319	1.286
Q5UIP0	790	0.803	Down	0.027961	S	Telomere-associated protein RIF1	RIF1	0.805458	0.000140434	69.721	VKS(0.02)PQRPS(0.175)DWS(0.805)K	4	-0.44089	1	0.858	0.742	0.858	0.948	1.102	1.011
Q5UIP0	1616	0.744	Down	0.00119805	S	Telomere-associated protein RIF1	RIF1	0.99431	0.000339571	54.834	ATSEEDVS(0.006)IKS(0.994)PICEK	3	1.0805	2	0.777	0.83	0.818	1.037	1.074	1.148
Q5UIP0	1008	0.648	Down	0.00050154	S	Telomere-associated protein RIF1	RIF1	1	7.72602e-05	93.228	RDS(1)FLAQTK	3	0.001284	4	0.725	0.702	0.713	1.117	1.016	1.167
Q5UIP0	1422	0.541	Down	0.000144925	S	Telomere-associated protein RIF1	RIF1	0.999903	1.65064e-29	168.83	RRS(1)EVVESTTESQDK	3	-0.67996	2	0.669	0.643	0.651	1.119	1.213	1.294
Q5UIP0	2205	0.673	Down	0.00097986	S	Telomere-associated protein RIF1	RIF1	0.987752	0.000135411	56.562	RVS(0.988)FADPIY(0.012)QAGLADDIDR	3	-0.50863	2	0.712	0.784	0.743	1.059	1.077	1.189
Q5UIP0	1688	0.816	Down	0.044145	S	Telomere-associated protein RIF1	RIF1	0.999998	1.32075e-21	154.49	RDS(1)FDNCSLGESSK	3	2.2736	7	0.862	0.874	0.872	0.977	1.092	1.129
O75113	242	0.66	Down	0.0071392	T	NEDD4-binding protein 1	N4BP1	0.992253	0.000230473	88.075	AGT(0.992)PVS(0.008)ELTK	2	0.40442	1	0.714	0.701	0.875	1.1	1.114	1.256
Q86TB9	194	0.478	Down	0.00046088	T	Protein PAT1 homolog 1	PATL1	1	8.93133e-06	105.46	AVPIGT(1)PPK	2	-0.70905	7	0.605	0.623	0.569	1.107	1.273	1.381
Q86TB9	179	0.697	Down	0.00106218	S	Protein PAT1 homolog 1	PATL1	0.931267	1.6805e-14	130.47	S(0.034)T(0.034)S(0.931)PIIGSPPVR	3	0.25977	10	0.806	0.731	0.763	1.044	1.091	1.165
Q86TB9	184	0.726	Down	0.0023555	S	Protein PAT1 homolog 1	PATL1	0.999269	2.19949e-09	111.83	S(0.263)T(0.328)S(0.41)PIIGS(0.999)PPVR	3	-0.12192	5	0.826	0.813	0.763	1.017	1.141	1.149
Q4KMP7	22	0.788	Down	0.0095821	S	TBC1 domain family member 10B	TBC1D10B	1	3.88671e-10	122.12	RHGAPAAPS(1)PPPR	3	-0.47042	29	0.826	0.794	0.824	0.95	1.025	1.125
Q4KMP7	148	0.581	Down	0.0014584	T	TBC1 domain family member 10B	TBC1D10B	0.9971	4.8046e-55	187.98	PSPAPGPGT(0.997)PT(0.002)GT(0.001)PTR	3	0.56646	4	0.676	0.65	0.677	1.001	1.198	1.248
Q4KMP7	678	0.75	Down	0.0020035	S	TBC1 domain family member 10B	TBC1D10B	1	1.45995e-06	99.991	AAGGAPS(1)PPPPVR	3	0.2016	14	0.787	0.824	0.799	1.009	1.058	1.148
Q86VM9	95	1.561	Up	0.0093752	S	Zinc finger CCCH domain-containing protein 18	ZC3H18	0.804726	6.96229e-05	60.621	GPT(0.035)S(0.161)S(0.805)PCEEEGDEGEEDR	2	0.46786	1	1.178	1.282	1.304	0.669	0.835	0.908
Q86VM9	796	0.675	Down	0.00076431	T	Zinc finger CCCH domain-containing protein 18	ZC3H18	0.78105	6.56247e-13	89.024	S(0.004)S(0.004)QQPS(0.211)T(0.781)PQQAPPGQPQQGTFVAHK	3	-0.088022	2	0.756	0.731	0.803	1.144	1.063	1.188
Q86VM9	677	1.309	Up	0.039344	T	Zinc finger CCCH domain-containing protein 18	ZC3H18	1	0.0024528	68.224	PART(1)PPR	3	0.73729	4	1.084	1.177	1.15	0.739	0.862	1.004
Q86VM9	162	1.388	Up	0.0031046	T	Zinc finger CCCH domain-containing protein 18	ZC3H18	1	1.12672e-06	94.281	AGAEDDEEKGEGT(1)PR	3	0.45315	1	1.143	1.102	1.176	0.753	0.821	0.89
P06493	15	0.792	Down	0.0183004	Y	Cyclin-dependent kinase 1	CDK1	1	4.71865e-50	203.29	IGEGTY(1)GVVYK	2	0.98533	23	0.856	0.993	0.867	1.065	1.151	1.214
P06493	14	0.756	Down	0.0128963	T	Cyclin-dependent kinase 1	CDK1	1	7.06513e-13	130.27	IGEGT(1)Y(1)GVVYK	3	-0.096217	13	0.923	1.055	0.909	1.179	1.262	1.379
O75381	232	0.636	Down	0.008782	S	Peroxisomal membrane protein PEX14	PEX14	0.996202	1.71597e-05	94.122	QFPPS(0.996)PS(0.004)APK	3	0.48961	32	0.734	0.731	0.736	1.081	1.133	1.249
Q8TEK3	902	0.731	Down	0.042362	S	Histone-lysine N-methyltransferase, H3 lysine-79 specific	DOT1L	0.935388	6.1543e-05	90.434	S(0.035)T(0.029)PS(0.935)PVLQPR	2	1.9713	2	0.799	0.818	0.814	0.989	1.097	1.24
Q8TEK3	826	0.508	Down	0.00106437	S	Histone-lysine N-methyltransferase, H3 lysine-79 specific	DOT1L	1	1.28258e-08	83.944	LS(1)PQDPRPLS(1)PGALQLAGEK	3	0.40442	1	0.65	0.503	0.6	1.1	1.143	1.211
Q8TEK3	1246	0.619	Down	0.029943	S	Histone-lysine N-methyltransferase, H3 lysine-79 specific	DOT1L	0.950813	5.37855e-10	117.08	S(0.025)T(0.025)FS(0.951)PISDIGLAK	3	0.24627	1	0.681	0.693	0.708	1.016	1.034	1.314
Q8TEK3	775	0.555	Down	0.00032488	S	Histone-lysine N-methyltransferase, H3 lysine-79 specific	DOT1L	0.979657	6.87134e-09	104.18	LSGLAAPDY(0.015)T(0.006)RLS(0.98)PAK	3	0.35904	1	0.644	0.604	0.573	1.032	1.074	1.176
Q8TEK3	1104	0.646	Down	0.0020633	S	Histone-lysine N-methyltransferase, H3 lysine-79 specific	DOT1L	0.999679	6.77941e-22	153.04	ASAGTPSLSAGVS(1)PK	3	0.56398	4	0.737	0.673	0.716	1.004	1.076	1.212
Q8TEK3	834	0.508	Down	0.00106437	S	Histone-lysine N-methyltransferase, H3 lysine-79 specific	DOT1L	1	1.28258e-08	96.247	PLS(1)PGALQLAGEK	3	0.078925	2	0.65	0.503	0.6	1.1	1.143	1.211
Q04721	359	0.75	Down	0.0106953	S	Neurogenic locus notch homolog protein 2	NOTCH2	0.966921	0.000281873	63.185	VAS(0.967)FS(0.033)CMCPEGK	3	-0.063005	1	0.835	0.827	0.758	0.97	1.084	1.174
Q15652	505	0.705	Down	7.8598e-05	T	Probable JmjC domain-containing histone demethylation protein 2C	JMJD1C	0.998466	0.0358782	42.629	FVS(0.002)RPPT(0.998)PK	3	0.3913	2	0.808	0.81	0.771	1.125	1.106	1.159
P54259	653	0.684	Down	0.024383	T	Atrophin-1	ATN1	0.862915	0.000123183	65.677	T(0.052)AT(0.863)PPGY(0.099)KPGS(0.962)PPS(0.024)FR	3	0.72422	1	0.81	0.669	0.682	1.06	1.041	1.06
P28290	1161	0.794	Down	0.0082807	S	Sperm-specific antigen 2	SSFA2	0.998559	3.86284e-06	95.57	ASVALTPT(0.001)APS(0.999)R	2	1.4311	1	0.886	0.882	0.78	1.044	1.045	1.119
P28290	593	0.644	Down	0.0053175	S	Sperm-specific antigen 2	SSFA2	0.753209	1.18033e-24	146.04	KS(0.247)GS(0.753)QDFPQCNTIENTGTK	3	0.23578	2	0.787	0.646	0.645	1.034	1.018	1.177
P28290	668	0.641	Down	0.00031524	S	Sperm-specific antigen 2	SSFA2	0.99875	5.85651e-05	108.47	S(0.001)LAS(0.999)IEAK	2	0.20741	3	0.688	0.712	0.674	1.061	1.025	1.152
P28290	92	0.751	Down	0.0164771	S	Sperm-specific antigen 2	SSFA2	0.998865	7.10428e-16	127.1	TPLGAS(0.999)LDEQS(0.001)SSTLK	2	0.40164	1	0.801	0.743	0.786	0.942	0.986	1.175
P28290	209	0.471	Down	3.8459e-05	S	Sperm-specific antigen 2	SSFA2	0.913542	6.92891e-06	99.539	FFNS(0.001)S(0.086)S(0.914)FAK	2	1.0481	1	0.582	0.579	0.552	1.171	1.169	1.294
P28290	737	0.571	Down	0.0018601	S	Sperm-specific antigen 2	SSFA2	0.999991	1.62033e-20	153.21	S(1)QS(0.999)LPT(0.001)TLLSPVR	2	0.56585	4	0.639	0.644	0.637	1.089	1.097	1.174
P28290	739	0.688	Down	0.00088268	S	Sperm-specific antigen 2	SSFA2	0.998592	1.62033e-20	153.21	S(1)QS(0.999)LPT(0.001)TLLSPVR	2	0.56585	5	0.741	0.718	0.807	1.081	1.064	1.15
Q6SPF0	161	0.797	Down	0.043158	S	Atherin	SAMD1	0.999816	5.07895e-16	125.45	AAAAAATAPPS(1)PGPAQPGPR	2	0.077546	7	0.933	0.908	0.739	1.076	1.026	1.137
Q9Y2W2	600	0.624	Down	0.026278	S	WW domain-binding protein 11	WBP11	0.966775	1.89028e-06	103.13	KS(0.967)EDDS(0.033)AVPLAK	3	1.0002	2	0.716	0.697	0.689	0.983	1.108	1.28
Q5T0N5	295	0.625	Down	0.00022425	S	Formin-binding protein 1-like	FNBP1L	0.910078	0.00158481	57.53	T(0.077)IS(0.91)DGT(0.013)ISASK	3	-0.14165	2	0.695	0.69	0.676	1.025	1.11	1.16
Q9NXX6	32	2.821	Up	0.00080356	S	Non-structural maintenance of chromosomes element 4 homolog A	NSMCE4A	0.962615	0.00478892	66.056	S(0.033)RS(0.963)PLS(0.004)PR	2	0.42935	1	1.709	1.703	1.897	0.651	0.503	0.728
Q9NXE4	792	0.735	Down	0.041441	S	Sphingomyelin phosphodiesterase 4	SMPD4	1	0.000270448	97.965	HLLS(1)PVGR	3	-0.422	2	0.866	0.982	0.739	1.027	1.23	1.262
O95292	158	0.742	Down	0.049917	S	Vesicle-associated membrane protein-associated protein B/C	VAPB	0.869084	7.66648e-33	175.88	S(0.055)LS(0.869)S(0.055)S(0.016)LDDT(0.004)EVKK	3	1.0787	2	0.873	0.696	0.804	0.927	1.037	1.235
O95292	206	0.725	Down	0.0146393	S	Vesicle-associated membrane protein-associated protein B/C	VAPB	0.93763	4.27546e-08	93.804	T(0.005)VQS(0.049)NS(0.938)PIS(0.008)ALAPTGK	3	0.63021	1	0.891	0.829	0.775	1.007	1.176	1.26
Q96JM7	670	0.382	Down	1.61762e-05	S	Lethal(3)malignant brain tumor-like protein 3	L3MBTL3	0.999986	1.44765e-05	111.86	S(1)AVFLSFK	2	0.22088	1	0.543	0.509	0.493	1.34	1.301	1.408
Q9H2J7	687	0.614	Down	0.0004998	S	Sodium-dependent neutral amino acid transporter B(0)AT2	SLC6A15	0.999994	6.92262e-05	80.96	IPSEMPS(1)PNFGK	3	-0.28873	8	0.73	0.709	0.687	1.072	1.144	1.247
Q9H2J7	675	0.575	Down	0.00035795	S	Sodium-dependent neutral amino acid transporter B(0)AT2	SLC6A15	0.91912	7.51283e-09	101.62	EPVNLEGDDT(0.081)S(0.919)LIHGK	3	-0.36078	2	0.679	0.695	0.675	1.077	1.239	1.25
Q9H9Q4	287	0.39	Down	0.00023515	S	Non-homologous end-joining factor 1	NHEJ1	0.999982	1.19747e-08	99.407	ESTGTSGPLQRPQLS(1)K	3	0.092118	1	0.518	0.512	0.488	1.148	1.274	1.473
O43852	44	0.611	Down	0.00035867	S	Calumenin	CALU	1	1.81468e-98	234.71	VHNDAQS(1)FDY(1)DHDAFLGAEEAK	4	-2.2925	14	0.716	0.685	0.694	1.062	1.14	1.227
O43852	47	0.613	Down	0.0022776	Y	Calumenin	CALU	1	3.11828e-28	141.38	VHNDAQS(1)FDY(1)DHDAFLGAEEAK	4	-2.2925	5	0.717	0.714	0.722	1.133	1.156	1.224
Q14188	24	0.623	Down	0.0020448	S	Transcription factor Dp-2	TFDP2	0.994984	9.90504e-13	129.77	GFIDQNLS(0.995)PT(0.005)K	3	-0.46243	3	0.784	0.753	0.643	1.116	1.155	1.23
P13498	147	0.738	Down	0.00057536	T	Cytochrome b-245 light chain	CYBA	1	0.000263976	78.814	ERPQIGGT(1)IK	2	0.4898	2	0.905	0.886	0.86	1.144	1.192	1.254
Q69YQ0	922	0.605	Down	0.0020969	S	Cytospin-A	SPECC1L	0.997833	9.32894e-07	108.36	TSS(0.998)AS(0.002)RPASLPR	2	0.26061	1	0.584	0.726	0.709	1.105	1.153	1.08
Q69YQ0	887	0.596	Down	0.00018204	S	Cytospin-A	SPECC1L	0.997518	5.537e-05	85.536	HS(0.998)IS(0.002)GPISTSK	2	-0.21261	3	0.653	0.674	0.606	1.132	1.054	1.06
Q69YQ0	868	0.704	Down	0.00199601	S	Cytospin-A	SPECC1L	0.912986	0.00103311	72.34	T(0.012)PLS(0.913)PS(0.075)PMK	2	0.050051	2	0.826	0.746	0.803	1.061	1.104	1.207
Q69YQ0	889	0.543	Down	0.0153766	S	Cytospin-A	SPECC1L	0.810036	1.64496e-06	98.337	HS(0.19)IS(0.81)GPISTSK	3	0.58639	1	0.589	0.653	0.501	1.079	1.057	1.075
P04920	173	0.807	Down	0.027863	S	Anion exchange protein 2	SLC4A2	0.75447	1.16256e-05	68.411	T(0.039)S(0.039)PS(0.167)S(0.754)PAPLPHQEATPR	3	0.78083	1	0.962	0.852	0.857	1.071	1.028	1.212
Q92522	31	0.774	Down	0.0041951	S	Histone H1x	H1FX	0.994902	3.49521e-06	95.264	AGGSAALS(0.995)PS(0.005)K	3	0.287	6	0.764	0.78	0.806	0.954	0.989	1.092
Q96B36	246	0.495	Down	0.000118031	T	Proline-rich AKT1 substrate 1	AKT1S1	0.833832	3.76924e-05	111.63	LNT(0.834)S(0.166)DFQK	3	-0.0080033	8	0.631	0.649	0.602	1.184	1.255	1.366
Q8N2M8	501	2.521	Up	6.3421e-05	S	CLK4-associating serine/arginine rich protein	CLASRP	0.999356	9.29086e-06	95.477	SSWSLS(0.999)PSR	2	0.93173	2	1.611	1.63	1.728	0.596	0.672	0.703
P27694	384	0.738	Down	0.0032005	S	Replication protein A 70 kDa DNA-binding subunit	RPA1	1	0.0023598	81.972	VS(1)DFGGR	2	0.089372	1	0.866	0.781	0.803	1.027	1.151	1.142
P05198	91	0.828	Down	0.0108806	S	Eukaryotic translation initiation factor 2 subunit 1	EIF2S1	1	0.00406344	56.414	RVS(1)PEEAIK	3	-0.13305	1	0.886	0.956	0.922	1.042	1.117	1.178
Q12756	1310	0.645	Down	0.0022449	S	Kinesin-like protein KIF1A	KIF1A	0.995084	0.000499278	78.324	NLFGS(0.995)GS(0.005)LR	2	-0.1042	1	0.777	0.671	0.731	1.027	1.149	1.2
Q12756	1094	0.765	Down	0.0027418	S	Kinesin-like protein KIF1A	KIF1A	1	7.44949e-11	135.02	DVLS(1)PLRPSR	3	-0.52755	6	0.887	0.803	0.832	1.072	1.063	1.162
Q12756	416	0.829	Down	0.0117839	S	Kinesin-like protein KIF1A	KIF1A	0.981453	5.10699e-05	88.338	AAS(0.981)VS(0.018)SLHER	3	0.63164	3	0.869	0.86	0.841	1.008	0.974	1.117
Q15572	834	0.761	Down	0.029881	T	TATA box-binding protein-associated factor RNA polymerase I subunit C	TAF1C	0.956057	1.25454e-06	77.959	DTPGCAT(0.043)T(0.956)PPHSQASSVR	3	-0.29311	2	0.895	0.714	0.918	1.053	1.157	1.111
Q9Y4C1	447	0.787	Down	0.0031617	S	Lysine-specific demethylase 3A	KDM3A	0.934356	7.65995e-33	168.81	HLEHAPS(0.066)PS(0.934)DVSNAPEVK	3	0.30784	1	0.859	0.812	0.775	1.043	0.991	1.073
P85298	206	0.781	Down	0.027516	T	Rho GTPase-activating protein 8	ARHGAP8	0.998718	6.99942e-05	72.359	LQS(0.001)LHEGRT(0.999)PPPTK	4	0.10953	2	0.921	0.81	0.834	0.971	1.12	1.193
Q9H5J8	40	0.751	Down	0.00194471	S	TATA box-binding protein-associated factor RNA polymerase I subunit D	TAF1D	0.83619	0.00274032	61.11	TQCIPY(0.164)S(0.836)PK	2	-0.93159	1	0.737	0.785	0.82	0.991	1.078	1.049
Q9BWU0	144	0.824	Down	0.008784	S	Kanadaptin	SLC4A1AP	0.961628	6.24831e-28	144.29	SLQEEQSRPPTAVS(0.038)S(0.962)PGGPAR	3	-0.13161	1	0.912	0.817	0.904	1.028	1.065	1.103
Q9BWU0	82	0.705	Down	0.00105825	S	Kanadaptin	SLC4A1AP	1	1.98551e-06	101.75	KPALPVS(1)PAAR	3	0.60512	7	0.729	0.826	0.792	1.075	1.105	1.147
Q9C0I1	564	0.735	Down	0.0058821	S	Myotubularin-related protein 12	MTMR12	0.999957	2.39345e-08	118.76	QLS(1)LPLTQSK	3	-0.6908	6	0.785	0.797	0.837	1	1.087	1.204
Q13586	512	0.812	Down	0.00033668	S	Stromal interaction molecule 1	STIM1	1	4.76691e-10	120.75	LTEPQHGLGS(1)QR	3	-0.7837	3	0.887	0.875	0.879	1.093	1.047	1.111
Q13586	519	0.698	Down	0.00045803	S	Stromal interaction molecule 1	STIM1	0.989723	6.85712e-52	199.99	DLTHS(0.99)DS(0.01)ESSLHMSDR	3	-0.39509	6	0.779	0.781	0.815	1.099	1.099	1.205
Q13586	575	0.395	Down	2.4759e-05	S	Stromal interaction molecule 1	STIM1	1	8.63534e-06	96.604	LPDS(1)PALAK	2	1.1258	7	0.522	0.532	0.534	1.239	1.338	1.439
Q13586	608	0.746	Down	0.0177227	S	Stromal interaction molecule 1	STIM1	0.991022	6.08922e-14	95.646	AHSLMELSPS(0.005)APPGGS(0.991)PHLDS(0.002)S(0.002)R	3	-0.4834	1	0.725	0.698	0.798	0.941	0.916	1.121
Q13586	257	1.265	Up	0.016001	S	Stromal interaction molecule 1	STIM1	1	2.22827e-22	157.23	AEQS(1)LHDLQER	3	-0.11931	5	1.061	1.116	1.118	0.785	0.863	0.956
P05455	92	1.344	Up	0.0040598	S	Lupus La protein	SSB	0.992977	2.54467e-15	131.3	S(0.993)PS(0.006)KPLPEVTDEY(0.001)K	2	0.85453	9	1.25	1.248	1.342	0.885	0.942	1.03
P05455	366	0.669	Down	0.00054054	S	Lupus La protein	SSB	1	5.87113e-81	230.91	FAS(1)DDEHDEHDENGATGPVK	5	0.74083	5	0.78	0.752	0.761	1.092	1.103	1.23
Q6PL18	1152	0.487	Down	0.00162284	T	ATPase family AAA domain-containing protein 2	ATAD2	0.950298	5.49233e-07	101.05	T(0.022)PS(0.027)T(0.95)PVACS(0.001)TPAQLK	2	-0.06528	1	0.658	0.526	0.546	1.036	1.276	1.237
Q6PL18	1302	0.644	Down	0.00028237	S	ATPase family AAA domain-containing protein 2	ATAD2	1	5.00609e-27	171.07	S(1)QVEQQQLITVEK	3	-0.24916	3	0.67	0.701	0.702	1.002	1.113	1.102
Q13017	1195	0.696	Down	8.079e-05	S	Rho GTPase-activating protein 5	ARHGAP5	0.999992	5.90324e-09	99.078	HRGS(1)EEDPLLSPVETWK	3	0.32188	1	0.789	0.749	0.771	1.08	1.098	1.141
Q13017	1218	0.62	Down	0.0031448	S	Rho GTPase-activating protein 5	ARHGAP5	0.969154	2.345e-14	113.51	GGIDNPAIT(0.031)S(0.969)DQELDDKK	4	1.2224	1	0.666	0.786	0.667	1.077	1.08	1.258
P51532	1382	0.773	Down	0.0073396	S	Transcription activator BRG1	SMARCA4	0.999524	1.99984e-22	164.2	EVDYSDS(1)LTEK	3	0.38334	6	0.793	0.837	0.828	0.984	1.037	1.158
O94887	428	0.818	Down	0.009801	S	FERM, ARHGEF and pleckstrin domain-containing protein 2	FARP2	0.811026	7.15578e-06	84.375	DS(0.025)S(0.029)S(0.135)S(0.811)LTDPQVSYVK	2	-0.067691	1	0.806	0.828	0.917	1.029	1.012	1.079
O94887	389	0.546	Down	0.0045039	S	FERM, ARHGEF and pleckstrin domain-containing protein 2	FARP2	0.99916	1.64668e-06	103.97	QS(0.001)IS(0.999)FPEGLR	2	0.119	3	0.675	0.678	0.674	1.157	1.226	1.331
Q9Y5A9	398	0.786	Down	0.0024954	Y	YTH domain-containing family protein 2	YTHDF2	0.998991	3.03622e-05	119.22	S(0.001)INNY(0.999)NPK	2	-3.7295	1	0.759	0.791	0.851	0.994	1.037	1.023
Q9Y5A9	394	0.829	Down	0.042101	S	YTH domain-containing family protein 2	YTHDF2	0.997935	6.75276e-05	88.092	LRS(0.998)INNY(0.002)NPK	3	0.09506	4	0.896	0.893	0.904	1.015	1.072	1.162
Q9NYL2	727	0.637	Down	0.012116	S	Mitogen-activated protein kinase kinase kinase 20	MAP3K20	1	2.03548e-11	124.43	VSQSALNPHQS(1)PDFK	3	-0.56533	3	0.661	0.659	0.671	0.998	0.982	1.148
Q9NYL2	637	0.758	Down	0.0075022	S	Mitogen-activated protein kinase kinase kinase 20	MAP3K20	0.993703	4.26736e-13	136.33	SS(0.005)S(0.994)PT(0.001)QYGLTK	2	-0.29353	4	0.841	0.703	0.755	1.025	0.971	1.038
Q9NYL2	648	0.721	Down	0.0087589	S	Mitogen-activated protein kinase kinase kinase 20	MAP3K20	0.836012	3.1034e-06	97.797	NFS(0.836)S(0.163)LHLNS(0.001)R	2	0.1316	3	0.964	0.89	0.89	1.251	1.141	1.415
Q86WJ1	628	0.55	Down	0.00027872	S	Chromodomain-helicase-DNA-binding protein 1-like	CHD1L	0.825358	2.77171e-07	98.062	GSVLIPGLVEGS(0.825)T(0.175)KR	3	0.2481	4	0.635	0.638	0.596	1.078	1.083	1.235
Q96DR7	80	0.573	Down	0.00047985	S	Rho guanine nucleotide exchange factor 26	ARHGEF26	1	0.00114678	71.066	S(1)PLLLGAQR	2	0.53249	1	0.702	0.662	0.647	1.062	1.221	1.228
P51991	375	0.811	Down	0.0191388	S	Heterogeneous nuclear ribonucleoprotein A3	HNRNPA3	0.999859	4.37407e-36	168.79	SSGSPYGGGYGSGGGSGGYGS(1)R	2	0.52403	3	0.759	0.692	0.655	0.836	0.834	0.927
P51991	358	0.617	Down	0.00057905	S	Heterogeneous nuclear ribonucleoprotein A3	HNRNPA3	0.998889	6.53138e-56	198.93	SSGS(0.999)PY(0.001)GGGYGSGGGSGGYGSR	2	-0.014115	23	0.723	0.763	0.743	1.121	1.18	1.31
Q96GA3	17	0.352	Down	0.000156525	S	Protein LTV1 homolog	LTV1	1	0.000403913	76.228	AVS(1)FHLVHR	3	-0.12027	1	0.408	0.521	0.47	1.266	1.38	1.327
Q13546	320	0.83	Down	0.0103185	S	Receptor-interacting serine/threonine-protein kinase 1	RIPK1	0.999998	0.000180323	59.975	MQS(1)LQLDCVAVPSSR	3	-0.15183	4	0.906	0.857	0.889	0.988	1.096	1.112
P19532	556	0.718	Down	0.028124	S	Transcription factor E3	TFE3	0.927343	2.66271e-05	70.837	AASDPLLS(0.013)S(0.057)VS(0.927)PAVS(0.003)K	2	-0.11113	2	0.635	0.795	0.867	1.089	0.988	1.12
Q9UMX0	586	1.77	Up	0.00065736	S	Ubiquilin-1	UBQLN1	0.993848	0.0264692	47.082	LLGS(0.994)QPS(0.006)	2	0.019827	2	1.337	1.215	1.248	0.757	0.643	0.747
Q9UHV7	890	0.76	Down	0.011078	S	Mediator of RNA polymerase II transcription subunit 13	MED13	0.999452	3.64664e-16	127.59	IEVDEGFCS(0.999)PKPS(0.001)EIK	4	0.38055	1	0.877	0.842	0.811	0.991	1.143	1.195
Q9UGV2	334	0.464	Down	0.0037819	S	Protein NDRG3	NDRG3	0.816207	2.30709e-08	100.76	T(0.002)HS(0.007)T(0.028)S(0.196)S(0.816)S(0.951)LGSGESPFSR	3	0.28556	4	0.748	0.819	0.62	1.579	1.307	1.823
Q9UGV2	332	0.8	Down	0.0154378	T	Protein NDRG3	NDRG3	0.811684	1.6153e-30	165.49	T(0.001)HS(0.14)T(0.812)S(0.045)S(0.046)S(0.945)LGS(0.011)GESPFSR	2	-0.64311	3	0.772	0.855	0.867	0.956	1.087	1.075
Q9UGV2	335	0.782	Down	0.003139	S	Protein NDRG3	NDRG3	0.951039	1.53467e-09	109.44	T(0.002)HS(0.007)T(0.028)S(0.196)S(0.816)S(0.951)LGSGESPFSR	3	0.28556	6	0.885	0.896	0.854	1.09	1.075	1.204
P00533	693	0.729	Down	0.0101193	T	Epidermal growth factor receptor	EGFR	0.999575	2.00027e-18	126.26	ELVEPLT(1)PSGEAPNQALLR	3	0.23376	3	0.82	0.767	0.785	0.951	1.179	1.126
Q9H981	412	0.753	Down	0.0089182	S	Actin-related protein 8	ACTR8	0.999847	1.42835e-25	151.28	S(1)QGDPEDPHDEHYLLATQSK	3	-0.65171	1	0.852	0.795	0.856	1.143	0.994	1.188
Q9H8G2	312	0.812	Down	0.0015159	S	Caspase activity and apoptosis inhibitor 1	CAAP1	0.933537	4.77443e-09	98.684	SVNEILGLAES(0.066)S(0.934)PNEPK	3	-0.22161	2	0.862	0.835	0.833	0.994	1.039	1.082
Q9H8G2	89	0.711	Down	0.0179976	S	Caspase activity and apoptosis inhibitor 1	CAAP1	0.757054	4.33332e-08	94.632	S(0.757)T(0.142)DS(0.04)S(0.048)S(0.011)VS(0.003)GSLQQETK	2	0.075241	1	0.836	0.868	0.966	1.07	1.352	1.331
Q8TAE6	25	0.51	Down	0.000161094	S	Protein phosphatase 1 regulatory subunit 14C	PPP1R14C	1	0.00491071	68.371	VFFQS(1)PR	2	-0.40557	1	0.651	0.619	0.665	1.296	1.159	1.341
Q9BW19	26	0.554	Down	0.00196349	S	Kinesin-like protein KIFC1	KIFC1	0.999765	0.000156445	79.337	APS(1)QLPLSGSR	2	1.3398	2	0.596	0.784	0.69	1.223	1.209	1.307
O60361	79	0.738	Down	0.0050243	T	Putative nucleoside diphosphate kinase	NME2P1	0.999985	2.10936e-09	106.86	VMLGET(1)NPADSKPGTIR	3	-0.059922	3	0.816	0.854	0.863	1.031	1.187	1.214
O60361	110	1.238	Up	0.0079779	S	Putative nucleoside diphosphate kinase	NME2P1	0.977422	1.50202e-05	79.676	NIIHGS(0.003)DS(0.019)VKS(0.977)AEK	4	1.2004	1	1.012	1.03	1.087	0.782	0.856	0.889
Q86U70	265	0.823	Down	0.005936	S	LIM domain-binding protein 1	LDB1	0.937862	0.00672068	63.216	TY(0.061)S(0.001)LS(0.938)PR	2	0.14574	2	0.91	0.815	0.888	1.03	1.06	1.085
P81274	565	0.787	Down	0.0132019	S	G-protein-signaling modulator 2	GPSM2	0.981369	0.0160821	44.436	AS(0.981)FS(0.019)NLPGLR	2	0.35326	1	0.786	0.84	0.843	0.983	1	1.155
P31323	85	0.695	Down	0.0037212	S	cAMP-dependent protein kinase type II-beta regulatory subunit	PRKAR2B	1	3.85335e-13	74.45	GVNFAEEPMQS(1)DS(1)EDGEEEEAAPADAGAFNAPVINR	4	-0.63485	1	0.819	0.69	0.729	1.011	1.077	1.132
P31323	83	0.695	Down	0.0037212	S	cAMP-dependent protein kinase type II-beta regulatory subunit	PRKAR2B	1	3.85335e-13	74.45	GVNFAEEPMQS(1)DS(1)EDGEEEEAAPADAGAFNAPVINR	4	-0.63485	1	0.819	0.69	0.729	1.011	1.077	1.132
O94979	799	0.832	Down	0.0156205	S	Protein transport protein Sec31A	SEC31A	1	1.35309e-14	127.32	AQGEPVAGHES(1)PK	3	0.19551	10	0.838	0.88	0.865	0.948	1.077	1.078
P38432	271	0.713	Down	0.0008554	S	Coilin	COIL	0.826953	2.04229e-06	100.04	NS(0.827)S(0.172)EKLPT(0.001)ELSK	3	-0.70493	2	0.736	0.746	0.794	1.051	1.016	1.123
P38432	403	0.421	Down	1.75219e-05	S	Coilin	COIL	1	0.00188483	74.611	EENLFS(1)WK	3	-0.30675	2	0.54	0.543	0.533	1.228	1.242	1.367
P38432	303	0.536	Down	0.0012019	T	Coilin	COIL	0.922563	0.000826239	81.525	LGFS(0.028)LT(0.923)PS(0.049)K	3	-0.24897	2	0.704	0.553	0.609	1.093	1.18	1.211
Q9NRL2	286	0.83	Down	0.0160222	S	Bromodomain adjacent to zinc finger domain protein 1A	BAZ1A	1	0.000151884	71.513	IHIS(1)QEDNVANK	3	1.5981	2	0.858	0.969	0.85	1.057	1.049	1.118
Q9NRL2	850	0.829	Down	0.0120971	S	Bromodomain adjacent to zinc finger domain protein 1A	BAZ1A	0.999953	3.78457e-08	82.877	PSSFQNNVQS(1)QDPQVSTK	3	-0.43305	2	0.852	0.825	0.928	1.004	1.044	1.096
Q99700	784	0.447	Down	0.0117392	S	Ataxin-2	ATXN2	0.999901	1.25118e-06	105.65	GIS(1)PVVSEHR	3	0.056148	3	0.378	0.648	0.586	1.234	1.361	1.01
Q99700	580	0.424	Down	0.000198493	T	Ataxin-2	ATXN2	0.952355	0.000980169	81.656	AAT(0.952)PT(0.048)RPPSRPPSR	4	0.10716	2	0.571	0.542	0.592	1.22	1.306	1.497
Q99700	616	0.752	Down	0.0122205	S	Ataxin-2	ATXN2	0.901509	0.0119181	42.475	RMS(0.902)S(0.098)EGPPR	2	0.55497	1	0.713	0.839	0.818	0.996	1.139	1.015
P12956	559	5.364	Up	0.00187902	Y	X-ray repair cross-complementing protein 6	XRCC6	0.999943	8.50419e-28	177.44	VEY(1)SEEELK	2	0.37334	1	2.097	2.06	2.055	0.343	0.375	0.44
P12956	560	6.125	Up	3.3265e-06	S	X-ray repair cross-complementing protein 6	XRCC6	0.999991	4.66411e-06	103.43	VEYS(1)EEELK	3	-0.67246	2	1.991	2.251	2.153	0.323	0.342	0.379
P10071	849	0.604	Down	0.00154097	S	Transcriptional activator GLI3	GLI3	0.862076	3.34401e-05	68.291	RDS(0.862)S(0.114)AS(0.009)T(0.009)IS(0.003)S(0.001)AY(0.001)LSSR	2	-0.19809	2	0.758	0.635	0.731	1.1	1.165	1.253
Q99549	85	0.792	Down	0.0055629	S	M-phase phosphoprotein 8	MPHOSPH8	0.872746	6.26453e-53	194.24	GYT(0.123)S(0.873)DDDT(0.004)WEPEIHLEDCK	3	0.061876	2	0.821	0.855	0.89	1.008	1.093	1.139
Q99549	51	0.813	Down	0.022877	S	M-phase phosphoprotein 8	MPHOSPH8	1	5.50648e-34	171.06	GAEAFGDS(1)EEDGEDVFEVEK	3	-0.23664	5	0.803	0.89	0.88	0.975	1.043	1.147
Q8N1W1	624	0.453	Down	0.009801	S	Rho guanine nucleotide exchange factor 28	ARHGEF28	0.992543	0.00458558	59.013	T(0.007)FS(0.993)FLMNR	2	-0.68286	1	0.579	0.623	0.478	1.235	1.256	1.216
Q8ND24	154	0.803	Down	0.020984	S	RING finger protein 214	RNF214	0.900026	5.47561e-07	98.175	NCS(0.001)EEKS(0.9)PQT(0.097)S(0.003)ILK	3	0.90754	1	0.823	0.902	0.898	0.988	1.102	1.176
Q01664	124	0.758	Down	0.0043412	S	Transcription factor AP-4	TFAP4	0.970241	1.34261e-16	145.1	FIQELS(0.001)GS(0.029)S(0.97)PKR	3	0.2962	5	0.833	0.818	0.877	1.06	1.068	1.209
Q14157	605	0.784	Down	0.0012036	S	Ubiquitin-associated protein 2-like	UBAP2L	0.837684	0.000366258	69.878	RY(0.003)PS(0.151)S(0.838)IS(0.029)S(0.109)S(0.87)PQK	3	-0.036021	3	0.823	0.808	0.824	0.99	1.048	1.094
Q14157	454	0.578	Down	0.0022425	S	Ubiquitin-associated protein 2-like	UBAP2L	0.805876	1.24898e-13	106.35	SPAVATSTAAPPPPS(0.184)S(0.806)PLPS(0.011)K	2	-0.42676	6	0.747	0.648	0.647	1.048	1.182	1.3
Q14157	416	0.618	Down	0.00089995	S	Ubiquitin-associated protein 2-like	UBAP2L	0.998275	0.000147373	65.809	NPSDSAVHS(0.998)PFT(0.001)K	3	0.1232	7	0.723	0.704	0.671	1.03	1.146	1.221
Q96HA1	94	0.759	Down	0.024841	S	Nuclear envelope pore membrane protein POM 121	POM121	0.795942	0.00714679	57.347	RPLS(0.204)S(0.796)FVR	3	-0.58078	2	0.777	0.79	0.979	1.145	1.053	1.158
Q96HA1	314	0.411	Down	0.000156993	S	Nuclear envelope pore membrane protein POM 121	POM121	0.999985	1.23506e-05	113.93	ETVLS(1)ALK	2	-0.34516	1	0.472	0.548	0.55	1.226	1.221	1.377
Q96HA1	19	1.36	Up	0.00172075	S	Nuclear envelope pore membrane protein POM 121	POM121	1	0.0310606	56.548	RRPIAS(1)VR	3	-0.10112	1	1.259	1.114	1.218	0.905	0.849	0.886
Q8WXD9	1257	0.678	Down	0.0179021	S	Caskin-1	CASKIN1	1	0.000193187	69.935	KVPLPGPGS(1)PEVK	3	-0.011505	1	0.766	0.779	0.762	1.032	1.134	1.235
O15037	342	0.545	Down	6.0136e-05	S	Protein KHNYN	KHNYN	1	0.00400114	72.928	GAS(1)LLQR	2	0.18681	2	0.605	0.636	0.623	1.084	1.129	1.206
Q9BZL6	197	0.73	Down	0.037904	S	Serine/threonine-protein kinase D2	PRKD2	0.97289	6.33259e-06	92.805	RLS(0.973)S(0.93)T(0.09)S(0.007)LASGHSVR	3	-0.13419	7	0.922	0.699	0.83	1.035	1.053	1.268
Q9BZL6	225	0.6	Down	0.00066212	S	Serine/threonine-protein kinase D2	PRKD2	0.958148	0.0013078	79.201	S(0.958)T(0.035)T(0.007)ELLPR	2	0.77976	2	0.645	0.695	0.695	1.102	1.054	1.234
Q9BZL6	710	0.678	Down	0.00170178	S	Serine/threonine-protein kinase D2	PRKD2	0.998256	1.66048e-35	158.91	S(0.998)VVGT(0.002)PAYLAPEVLLNQGYNR	3	0.17288	2	0.74	0.632	0.724	1.06	1	1.03
Q9BZL6	206	0.73	Down	0.037904	S	Serine/threonine-protein kinase D2	PRKD2	0.993744	6.33259e-06	92.805	RLS(0.595)S(0.148)T(0.205)S(0.052)LAS(0.006)GHS(0.994)VR	3	1.3147	5	0.922	0.699	0.83	1.035	1.053	1.268
Q9BZL6	876	0.799	Down	0.0083775	S	Serine/threonine-protein kinase D2	PRKD2	1	5.2857e-11	90.799	DLGGACPPQDHDMQGLAERIS(1)VL	3	0.74578	2	0.862	0.867	0.837	1.07	0.988	1.153
Q4V328	666	0.755	Down	0.00109779	S	GRIP1-associated protein 1	GRIPAP1	0.790928	7.26278e-05	68.952	TQT(0.001)GDS(0.014)S(0.16)S(0.791)IS(0.014)S(0.003)FSY(0.017)R	2	-2.0263	1	0.817	0.839	0.783	1.079	1.026	1.125
P27707	11	0.769	Down	0.00111911	S	Deoxycytidine kinase	DCK	0.97002	2.07979e-05	90.706	SCPS(0.97)FS(0.029)AS(0.001)SEGTR	2	-1.2762	2	0.778	0.82	0.798	0.995	1.029	1.093
O75420	862	0.817	Down	0.0171189	S	GRB10-interacting GYF protein 1	GIGYF1	0.992922	1.6472e-29	159.26	S(0.993)S(0.006)PS(0.001)LSDSYSHLSGR	2	0.44194	5	0.832	0.889	0.854	0.982	1.02	1.148
Q96PV6	351	1.402	Up	0.033818	S	Leukocyte receptor cluster member 8	LENG8	1	0.00384224	57.175	EPVAES(1)PKK	3	-0.16244	1	1.099	1.085	1.065	0.739	0.707	0.872
Q9UQ35	2071	1.374	Up	0.00045732	S	Serine/arginine repetitive matrix protein 2	SRRM2	1	2.22434e-06	99.941	S(1)LT(1)RS(1)PPAIR	3	-0.21569	12	1.11	1.148	1.183	0.797	0.845	0.863
Q9UQ35	1320	0.795	Down	0.0065171	S	Serine/arginine repetitive matrix protein 2	SRRM2	0.99998	1.86249e-32	163.31	ELSNS(1)PLR	2	0.91029	19	0.84	0.817	0.822	0.976	1.015	1.127
Q9UQ35	1069	2.429	Up	0.000144568	S	Serine/arginine repetitive matrix protein 2	SRRM2	0.999294	7.5217e-19	133.68	GQSQTSPDHRS(0.999)DTSSPEVR	3	1.2106	5	1.629	1.709	1.682	0.633	0.659	0.775
Q9UQ35	437	2.461	Up	0.00128043	S	Serine/arginine repetitive matrix protein 2	SRRM2	0.999806	9.36097e-19	131.82	HAS(1)S(1)S(1)PES(0.999)PKPAPAPGS(0.002)HR	3	1.5776	8	1.587	1.565	1.563	0.616	0.62	0.68
Q9UQ35	1499	1.319	Up	0.038803	S	Serine/arginine repetitive matrix protein 2	SRRM2	0.953559	0.00024894	64.275	S(0.945)RS(0.954)PS(0.178)S(0.923)PELNNK	3	-1.9404	2	1.124	1.107	1.135	0.78	0.828	0.944
Q9UQ35	1693	1.614	Up	0.00064295	S	Serine/arginine repetitive matrix protein 2	SRRM2	0.952801	3.29097e-10	140.84	RS(0.031)S(0.031)RS(0.953)S(0.984)PELTR	3	1.0435	5	1.214	1.147	1.266	0.721	0.715	0.811
Q9UQ35	994	0.766	Down	0.0044636	S	Serine/arginine repetitive matrix protein 2	SRRM2	0.999805	1.95993e-20	149.97	QSHS(0.002)GS(0.998)IS(1)PYPK	2	0.24732	26	0.773	0.758	0.751	0.917	0.991	1.072
Q9UQ35	1531	0.765	Down	0.0062438	T	Serine/arginine repetitive matrix protein 2	SRRM2	0.999786	0.000404432	74.987	TVART(1)PLGQR	3	-0.30571	9	0.829	0.779	0.77	0.978	0.999	1.13
Q9UQ35	2067	1.325	Up	0.00065875	S	Serine/arginine repetitive matrix protein 2	SRRM2	1	2.22434e-06	99.941	S(1)LT(1)RS(1)PPAIR	3	-0.21569	14	1.086	1.139	1.156	0.817	0.852	0.883
Q9UQ35	2740	2.213	Up	0.0196833	S	Serine/arginine repetitive matrix protein 2	SRRM2	1	0.042609	63.624	RRET(1)PS(1)PR	3	0.58149	1	1.185	1.241	1.246	0.544	0.449	0.666
Q9UQ35	2706	1.447	Up	0.00044219	S	Serine/arginine repetitive matrix protein 2	SRRM2	1	0.000744488	71.176	RRPS(1)PQPS(1)PR	3	-0.3673	19	1.149	1.239	1.196	0.784	0.833	0.86
Q9UQ35	1927	1.284	Up	0.0101768	T	Serine/arginine repetitive matrix protein 2	SRRM2	0.999955	0.0189635	51.567	S(1)RT(1)PPVTR	3	0.60493	3	1.152	1.203	1.046	0.898	0.823	0.927
Q9UQ35	2738	2.213	Up	0.0196833	T	Serine/arginine repetitive matrix protein 2	SRRM2	1	0.042609	63.624	RRET(1)PS(1)PR	3	0.58149	1	1.185	1.241	1.246	0.544	0.449	0.666
Q9UQ35	990	1.549	Up	0.0108556	S	Serine/arginine repetitive matrix protein 2	SRRM2	0.890936	2.63737e-10	124.25	QSHS(0.891)GS(0.108)ISPYPK	2	0.0064919	4	0.973	1.043	1.138	0.589	0.653	0.794
Q9UQ35	1731	1.516	Up	0.00078094	S	Serine/arginine repetitive matrix protein 2	SRRM2	1	0.00525984	42.185	HRRS(1)PS(1)VS(1)S(1)PEPAEK	3	-0.68529	1	1.118	1.218	1.302	0.815	0.79	0.795
Q9UQ35	1383	1.619	Up	0.00060374	S	Serine/arginine repetitive matrix protein 2	SRRM2	0.874178	4.9991e-22	142.23	S(0.003)S(0.003)GHS(0.1)S(0.874)S(0.02)ELSPDAVEK	3	-0.33766	7	1.393	1.445	1.465	0.834	0.853	0.97
Q9UQ35	1732	1.516	Up	0.00078094	S	Serine/arginine repetitive matrix protein 2	SRRM2	1	0.00525984	42.185	HRRS(1)PS(1)VS(1)S(1)PEPAEK	3	-0.68529	1	1.118	1.218	1.302	0.815	0.79	0.795
Q9UQ35	1318	0.688	Down	0.0019558	S	Serine/arginine repetitive matrix protein 2	SRRM2	0.999977	2.21689e-12	115.79	ELS(1)NS(1)PLRENSFGSPLEFR	2	-1.4786	5	0.786	0.722	0.721	1.01	1.062	1.17
Q9UQ35	1329	0.711	Down	0.00088269	S	Serine/arginine repetitive matrix protein 2	SRRM2	0.999997	1.3565e-14	138.55	ELS(0.074)NS(0.927)PLRENS(1)FGS(1)PLEFR	3	-0.76444	14	0.779	0.766	0.763	1.027	1.056	1.163
Q9UQ35	2335	2.066	Up	0.00030387	S	Serine/arginine repetitive matrix protein 2	SRRM2	0.997293	8.28697e-07	96.447	T(0.003)PQAPAS(0.997)ANLVGPR	2	1.2044	1	1.481	1.401	1.585	0.655	0.781	0.726
Q9UQ35	435	2.169	Up	1.61819e-05	S	Serine/arginine repetitive matrix protein 2	SRRM2	0.999822	7.39689e-07	76.799	HAS(1)S(1)S(1)PES(0.999)PKPAPAPGS(0.002)HR	3	1.5776	7	1.518	1.492	1.524	0.673	0.68	0.737
Q9UQ35	2020	1.41	Up	0.000284	S	Serine/arginine repetitive matrix protein 2	SRRM2	1	0.00718862	70.345	S(1)RT(1)PPAIR	3	0.15206	2	1.193	1.171	1.224	0.892	0.819	0.834
Q9UQ35	2688	1.827	Up	0.0003178	S	Serine/arginine repetitive matrix protein 2	SRRM2	1	5.16221e-05	94.688	KPIDS(1)LRDS(1)R	3	0.79659	7	1.244	1.357	1.42	0.684	0.76	0.757
Q9UQ35	2583	1.397	Up	0.00076251	T	Serine/arginine repetitive matrix protein 2	SRRM2	0.965641	6.1567e-05	84.169	RVPS(0.034)PT(0.966)PAPK	3	0.95254	7	1.157	1.269	1.203	0.83	0.865	0.903
Q9UQ35	876	0.813	Down	0.0125818	S	Serine/arginine repetitive matrix protein 2	SRRM2	0.997558	3.08603e-06	98.592	S(0.012)CFES(0.991)S(0.998)PDPELK	3	-0.4793	10	0.872	0.921	0.873	1	1.126	1.154
Q9UQ35	992	0.696	Down	0.026463	S	Serine/arginine repetitive matrix protein 2	SRRM2	0.99768	4.5203e-14	132.84	QSHS(0.002)GS(0.998)IS(1)PYPK	2	0.24732	2	0.864	0.867	0.856	1.102	1.268	1.347
Q9UQ35	783	1.33	Up	0.0038999	S	Serine/arginine repetitive matrix protein 2	SRRM2	0.96123	0.000381589	67.385	SLS(0.002)GS(0.037)S(0.961)PCPK	3	-1.0011	5	1.079	1.214	1.197	0.845	0.852	0.927
Q9UQ35	1152	0.665	Down	0.0061972	S	Serine/arginine repetitive matrix protein 2	SRRM2	0.919769	1.66013e-13	104.96	FQSDSSSY(0.005)PT(0.001)VDS(0.073)NS(0.92)LLGQS(0.001)R	2	0.11878	1	0.655	0.609	0.783	0.99	1.074	1.016
Q9UQ35	2046	1.445	Up	0.0039002	S	Serine/arginine repetitive matrix protein 2	SRRM2	1	0.00322682	59.367	S(1)RS(1)RS(1)PLAIR	3	0.14757	6	1.248	1.127	1.303	0.786	0.844	0.915
Q9UQ35	1658	2.296	Up	1.56189e-05	S	Serine/arginine repetitive matrix protein 2	SRRM2	0.796386	1.87497e-14	113.49	GPSPEGSS(0.001)S(0.001)T(0.005)ES(0.196)S(0.796)PEHPPK	3	0.27128	1	1.515	1.535	1.626	0.664	0.664	0.709
Q9UQ35	1463	1.442	Up	0.00066223	S	Serine/arginine repetitive matrix protein 2	SRRM2	0.961265	1.26129e-05	74.392	HSLS(0.001)GS(0.037)S(0.961)PGMK	3	-0.54756	9	1.094	1.228	1.127	0.813	0.806	0.772
Q9UQ35	1462	1.244	Up	0.0044199	S	Serine/arginine repetitive matrix protein 2	SRRM2	0.91376	8.27452e-06	77.124	HS(0.007)LS(0.035)GS(0.914)S(0.045)PGMK	3	0.60875	12	1.171	1.204	1.139	0.899	0.92	1.006
Q9UQ35	2407	1.264	Up	0.0022815	S	Serine/arginine repetitive matrix protein 2	SRRM2	0.981704	0.000141398	75.969	S(0.982)RT(0.984)PPS(0.032)APS(0.001)QS(0.001)R	3	0.62811	6	1.037	1.065	1.141	0.835	0.845	0.886
Q9UQ35	1842	2.312	Up	2.0417e-05	S	Serine/arginine repetitive matrix protein 2	SRRM2	0.99272	0.00909287	50.102	GRS(0.993)RT(0.935)PPT(0.014)S(0.059)R	2	0.70911	1	1.504	1.45	1.423	0.628	0.597	0.668
Q9UQ35	2694	1.275	Up	0.025536	S	Serine/arginine repetitive matrix protein 2	SRRM2	0.999301	1.60908e-06	111.63	S(0.001)LS(0.999)Y(0.001)S(0.999)PVER	2	0.062559	12	1.125	1.145	1.128	0.844	0.863	0.959
Q9UQ35	2449	0.743	Down	0.03376	S	Serine/arginine repetitive matrix protein 2	SRRM2	0.999778	2.25669e-20	143.58	S(1)PVPSAFSDQSR	2	-0.36994	3	0.847	1.022	0.84	1.057	1.274	1.315
Q9UQ35	1923	1.368	Up	0.0027228	S	Serine/arginine repetitive matrix protein 2	SRRM2	0.99977	0.0189635	43.861	S(1)RS(0.999)RT(0.993)PPVT(0.008)R	3	-0.36155	1	1.172	1.223	1.079	0.828	0.814	0.897
Q9UQ35	780	1.678	Up	8.332e-05	S	Serine/arginine repetitive matrix protein 2	SRRM2	0.849556	0.000336337	75.088	S(0.079)LS(0.85)GS(0.066)S(0.006)PCPK	3	0.53306	4	1.29	1.328	1.329	0.75	0.771	0.831
Q9UQ35	351	1.25	Up	0.032496	S	Serine/arginine repetitive matrix protein 2	SRRM2	0.988465	5.73498e-16	90.103	S(0.004)AT(0.013)RPS(0.988)PS(0.994)PER	3	0.1898	11	1.061	1.127	1.134	0.843	0.808	1.007
Q9UQ35	440	2.771	Up	1.9289e-05	S	Serine/arginine repetitive matrix protein 2	SRRM2	0.998662	8.25885e-33	167.61	HAS(1)S(1)S(1)PES(0.999)PKPAPAPGS(0.002)HR	3	1.5776	13	1.606	1.693	1.601	0.568	0.564	0.636
Q9UQ35	2272	0.762	Down	0.00115774	S	Serine/arginine repetitive matrix protein 2	SRRM2	1	9.69943e-15	133.93	TPAAAAAMNLAS(1)PR	2	-0.092151	14	0.781	0.823	0.792	1.01	1.027	1.109
Q9UQ35	2692	1.25	Up	0.0053219	S	Serine/arginine repetitive matrix protein 2	SRRM2	0.998993	4.15399e-07	113.22	S(0.001)LS(0.999)Y(0.001)S(0.999)PVER	2	0.062559	13	1.077	1.105	1.084	0.814	0.863	0.935
Q9UQ35	1014	0.782	Down	0.00160182	S	Serine/arginine repetitive matrix protein 2	SRRM2	0.873845	1.95591e-12	103.75	AQT(0.999)PPGPS(0.004)LS(0.029)GS(0.095)KS(0.874)PCPQEK	3	0.23428	6	0.808	0.833	0.845	1.01	1.05	1.117
Q9UQ35	1727	1.516	Up	0.00078094	S	Serine/arginine repetitive matrix protein 2	SRRM2	1	0.00525984	42.185	HRRS(1)PS(1)VS(1)S(1)PEPAEK	3	-0.68529	1	1.118	1.218	1.302	0.815	0.79	0.795
Q9UQ35	295	1.219	Up	0.022824	S	Serine/arginine repetitive matrix protein 2	SRRM2	0.998691	1.83859e-15	140.4	THTTALAGRS(0.999)PS(0.991)PAS(0.01)GR	3	-0.23416	40	1.054	1.073	1.097	0.814	0.854	0.977
Q9UQ35	1857	1.305	Up	0.00065633	S	Serine/arginine repetitive matrix protein 2	SRRM2	1	0.000456977	101.43	S(1)RT(1)S(1)PAPWK	3	-0.43809	10	1.149	1.119	1.161	0.84	0.871	0.917
Q9UQ35	1925	1.284	Up	0.0101768	S	Serine/arginine repetitive matrix protein 2	SRRM2	0.999958	0.0189635	51.567	S(1)RT(1)PPVTR	3	0.60493	3	1.152	1.203	1.046	0.898	0.823	0.927
Q9UQ35	2289	0.71	Down	0.00043669	T	Serine/arginine repetitive matrix protein 2	SRRM2	0.992505	2.13914e-17	105.71	T(0.993)PT(0.007)APAVNLAGAR	2	-3.8431	5	0.757	0.811	0.814	1.071	1.132	1.15
Q9UQ35	1453	0.766	Down	0.0064156	T	Serine/arginine repetitive matrix protein 2	SRRM2	0.787075	1.82997e-05	61.612	DGS(0.046)GT(0.787)PS(0.168)RHS(0.266)LS(0.265)GS(0.527)S(0.942)PGMK	3	-0.090621	2	1.043	1.1	0.955	1.309	1.305	1.432
Q9UQ35	2702	1.511	Up	0.0051176	S	Serine/arginine repetitive matrix protein 2	SRRM2	1	9.69341e-05	92.611	RRPS(1)PQPS(1)PR	3	-0.3673	48	1.129	1.176	1.372	0.762	0.789	0.882
Q9UQ35	1844	2.312	Up	2.0417e-05	T	Serine/arginine repetitive matrix protein 2	SRRM2	0.934577	0.00909287	50.102	GRS(0.993)RT(0.935)PPT(0.014)S(0.059)R	2	0.70911	1	1.504	1.45	1.423	0.628	0.597	0.668
Q9UQ35	2684	1.44	Up	0.00146037	S	Serine/arginine repetitive matrix protein 2	SRRM2	1	0.0176304	53.124	KPIDS(1)LRDS(1)R	3	0.79659	3	1.216	1.154	1.268	0.787	0.842	0.898
Q9UQ35	1326	0.801	Down	0.0096238	S	Serine/arginine repetitive matrix protein 2	SRRM2	0.999831	1.86249e-32	163.31	ELS(0.074)NS(0.927)PLRENS(1)FGS(1)PLEFR	3	-0.76444	6	0.851	0.82	0.815	0.964	1.014	1.124
Q9UQ35	353	1.668	Up	0.0012033	S	Serine/arginine repetitive matrix protein 2	SRRM2	0.999309	5.73498e-16	90.103	S(0.007)AT(0.035)RPS(0.958)PS(0.999)PER	3	-0.23049	20	1.239	1.296	1.359	0.734	0.732	0.869
Q9UQ35	1382	2.122	Up	0.000141592	S	Serine/arginine repetitive matrix protein 2	SRRM2	0.929843	1.4449e-16	138.28	S(0.034)S(0.034)GHS(0.93)S(0.843)S(0.159)ELSPDAVEK	3	-0.38467	4	1.542	1.563	1.604	0.675	0.736	0.808
Q9UQ35	2409	1.308	Up	0.0121438	T	Serine/arginine repetitive matrix protein 2	SRRM2	0.983777	0.000110867	84.046	S(0.982)RT(0.984)PPS(0.032)APS(0.001)QS(0.001)R	3	0.62811	12	1.145	1.183	1.199	0.81	0.886	1
Q9UQ35	1880	1.683	Up	0.0066172	T	Serine/arginine repetitive matrix protein 2	SRRM2	0.994978	0.00705217	67.704	S(1)RS(0.999)RT(0.995)PLIS(0.007)R	3	-0.033042	3	1.315	1.2	1.374	0.637	0.803	0.871
Q9UQ35	1124	0.647	Down	0.0065594	S	Serine/arginine repetitive matrix protein 2	SRRM2	1	5.85729e-08	115.57	GEFS(1)AS(1)PMLK	3	0.21914	25	0.714	0.716	0.721	1.065	1.073	1.188
Q9UQ35	2690	0.767	Down	0.012979	S	Serine/arginine repetitive matrix protein 2	SRRM2	0.959754	6.2481e-05	82.877	DS(0.041)RS(0.96)LS(0.998)Y(0.011)S(0.991)PVER	3	-0.68545	2	0.74	0.677	0.651	0.819	0.908	0.969
Q9UQ35	1975	1.906	Up	0.0023763	S	Serine/arginine repetitive matrix protein 2	SRRM2	0.934449	0.00853693	50.194	S(0.022)RT(0.042)S(0.934)PIT(0.002)R	3	-0.068024	1	1.454	1.315	1.728	0.715	0.802	0.843
Q9UQ35	1492	0.61	Down	0.000103736	T	Serine/arginine repetitive matrix protein 2	SRRM2	1	0.00491983	77.732	ALPQT(1)PRPR	3	-0.1662	13	0.704	0.687	0.703	1.144	1.082	1.206
Q9UQ35	2581	1.258	Up	0.00135867	S	Serine/arginine repetitive matrix protein 2	SRRM2	0.995977	0.000126285	84.892	RVPS(0.996)PT(0.004)PAPK	2	-0.36639	14	1.084	1.16	1.142	0.876	0.882	0.934
Q9UQ35	2104	1.239	Up	0.0064633	T	Serine/arginine repetitive matrix protein 2	SRRM2	0.99999	2.68879e-07	90.592	T(1)PPVALNSSR	2	-0.062097	11	1.13	1.236	1.169	0.951	0.898	1.003
Q9UQ35	2044	1.451	Up	0.0029631	S	Serine/arginine repetitive matrix protein 2	SRRM2	1	0.00322682	57.003	S(1)RS(1)RS(1)PLAIR	3	0.14757	6	1.244	1.185	1.29	0.791	0.829	0.943
Q9UQ35	1729	1.516	Up	0.00078094	S	Serine/arginine repetitive matrix protein 2	SRRM2	1	0.00525984	42.185	HRRS(1)PS(1)VS(1)S(1)PEPAEK	3	-0.68529	1	1.118	1.218	1.302	0.815	0.79	0.795
Q9UQ35	1064	2.336	Up	0.00112471	S	Serine/arginine repetitive matrix protein 2	SRRM2	0.855747	1.05997e-14	121.1	GQS(0.008)QT(0.136)S(0.856)PDHRS(0.991)DT(0.007)S(0.002)SPEVR	3	-0.12434	2	1.597	1.902	1.878	0.714	0.686	0.902
Q9UQ35	436	2.535	Up	2.0541e-05	S	Serine/arginine repetitive matrix protein 2	SRRM2	0.999876	7.39689e-07	76.799	HAS(1)S(1)S(1)PES(0.999)PKPAPAPGS(0.002)HR	3	1.5776	7	1.58	1.646	1.586	0.607	0.609	0.682
Q9UQ35	1824	3.576	Up	0.00120368	S	Serine/arginine repetitive matrix protein 2	SRRM2	0.943647	0.00155925	55.011	GGS(0.001)GY(0.098)HS(0.958)RS(0.944)PAR	3	-0.11246	1	1.466	1.944	2.026	0.425	0.629	0.466
Q9UQ35	1497	2.137	Up	0.0026974	S	Serine/arginine repetitive matrix protein 2	SRRM2	0.948191	1.62134e-09	112.12	S(0.948)RS(0.934)PS(0.101)S(0.017)PELNNK	3	-1.854	3	1.491	1.478	1.486	0.648	0.694	0.743
Q9UQ35	1822	3.576	Up	0.00120368	S	Serine/arginine repetitive matrix protein 2	SRRM2	0.957502	0.00155925	55.011	GGS(0.001)GY(0.098)HS(0.958)RS(0.944)PAR	3	-0.11246	1	1.466	1.944	2.026	0.425	0.629	0.466
O75569	18	0.714	Down	0.00193612	S	Interferon-inducible double-stranded RNA-dependent protein kinase activator A	PRKRA	0.999128	2.12172e-41	173.55	AEAPPLEREDS(0.999)GT(0.001)FSLGK	3	0.072561	12	0.796	0.767	0.759	1.018	1.055	1.178
O75569	167	0.733	Down	0.0171589	S	Interferon-inducible double-stranded RNA-dependent protein kinase activator A	PRKRA	0.999594	5.2658e-05	93.345	LES(1)FMETGK	2	-1.556	4	0.855	0.86	0.871	1.119	1.135	1.272
O75569	20	0.63	Down	0.00060234	T	Interferon-inducible double-stranded RNA-dependent protein kinase activator A	PRKRA	0.87788	3.69873e-06	95.477	EDS(0.122)GT(0.878)FSLGK	3	0.093095	3	0.747	0.749	0.729	1.097	1.154	1.283
Q8NE71	166	0.818	Down	0.029519	S	ATP-binding cassette sub-family F member 1	ABCF1	1	6.81813e-05	83.204	AVS(1)EEQQPALK	3	0.33557	2	0.804	0.849	0.956	1.058	1.004	1.126
Q8NE71	108	0.695	Down	0.022319	T	ATP-binding cassette sub-family F member 1	ABCF1	1	5.09069e-24	147.35	KLS(1)VPT(1)S(1)DEEDEVPAPKPR	4	-0.29215	13	0.78	0.772	0.758	1.004	1.107	1.211
Q8NE71	105	0.691	Down	0.0061185	S	ATP-binding cassette sub-family F member 1	ABCF1	1	1.65563e-08	84.529	KLS(1)VPT(1)S(1)DEEDEVPAPKPR	4	-0.29215	3	0.752	0.745	0.724	0.952	1.059	1.205
Q96T60	118	0.806	Down	0.03072	T	Bifunctional polynucleotide phosphatase/kinase	PNKP	0.843121	6.15891e-05	55.051	T(0.008)PES(0.021)QPDT(0.843)PPGT(0.119)PLVS(0.009)QDEK	4	-0.28572	1	0.824	0.867	0.862	0.93	1.095	1.143
Q9H609	23	0.653	Down	0.0023204	S	Zinc finger protein 576	ZNF576	0.932426	5.25009e-12	121.25	S(0.068)PQS(0.932)PGGNICHLGAPK	3	0.38746	1	0.716	0.8	0.721	1.164	1.035	1.226
P60174	58	0.711	Down	0.0064828	S	Triosephosphate isomerase	TPI1	0.999977	0.000100331	65.231	QS(1)LGELIGTLNAAK	3	0.0020011	1	0.859	0.784	0.906	1.079	1.254	1.253
P60174	249	0.816	Down	0.024484	S	Triosephosphate isomerase	TPI1	0.981778	4.0326e-06	94.09	IIYGGS(0.982)VT(0.018)GATCK	3	-0.032081	1	0.861	0.773	0.857	0.927	1.062	1.063
Q2V2M9	447	0.501	Down	0.00124301	S	FH1/FH2 domain-containing protein 3	FHOD3	0.953769	8.45621e-06	94.673	SSPSGLLT(0.007)S(0.039)S(0.954)FR	3	0.53099	2	0.616	0.586	0.52	1.137	1.014	1.284
Q12923	240	0.521	Down	0.0068154	S	Tyrosine-protein phosphatase non-receptor type 13	PTPN13	0.999964	0.000773229	87.568	S(1)MGFLSIK	3	-0.89226	5	0.63	0.629	0.628	1.116	1.168	1.335
Q12923	1085	0.615	Down	0.000181131	S	Tyrosine-protein phosphatase non-receptor type 13	PTPN13	0.95073	0.000351613	80.245	WSIVS(0.951)S(0.049)PER	2	0.5377	1	0.668	0.728	0.705	1.084	1.145	1.187
Q12923	2032	0.673	Down	0.0033001	S	Tyrosine-protein phosphatase non-receptor type 13	PTPN13	0.990913	0.00034993	80.318	GS(0.991)PNLT(0.009)LPK	3	0.21393	4	0.793	0.699	0.706	1.016	1.057	1.193
Q12923	908	0.621	Down	0.0048369	S	Tyrosine-protein phosphatase non-receptor type 13	PTPN13	0.818349	2.63028e-21	146.48	AIS(0.818)T(0.182)GSLASSTLNK	3	-2.0185	1	0.712	0.71	0.64	1.045	0.997	1.276
Q12923	938	0.715	Down	0.00057512	S	Tyrosine-protein phosphatase non-receptor type 13	PTPN13	0.787331	1.95381e-16	127.49	LS(0.211)CS(0.787)ELS(0.002)LYQPLQNSSK	3	1.0764	1	0.772	0.747	0.748	1.04	1.009	1.123
P38159	206	0.599	Down	0.00159932	Y	RNA-binding motif protein, X chromosome	RBMX	0.990789	7.84916e-06	116.55	RDVY(0.991)LS(0.009)PR	3	-0.32916	3	0.738	0.641	0.632	1.022	1.146	1.19
P38159	327	0.747	Down	0.0045358	Y	RNA-binding motif protein, X chromosome	RBMX	0.790078	4.97309e-10	110.77	DSY(0.79)SSS(0.002)RS(0.039)DLY(0.167)S(0.001)SGR	2	0.73823	2	0.842	0.8	0.804	1.025	1.054	1.197
P38159	88	0.513	Down	0.000101685	S	RNA-binding motif protein, X chromosome	RBMX	0.9999	3.23747e-53	214.63	VEQATKPS(1)FESGR	2	0.34681	6	0.63	0.589	0.589	1.099	1.175	1.249
P38159	255	0.742	Down	0.0071415	Y	RNA-binding motif protein, X chromosome	RBMX	0.773774	5.03163e-10	119	DY(0.09)GHS(0.012)S(0.062)S(0.062)RDDY(0.774)PSR	2	1.302	2	0.781	0.93	0.883	1.18	1.102	1.215
P38159	189	0.641	Down	0.0036185	S	RNA-binding motif protein, X chromosome	RBMX	0.998857	5.65832e-05	89.301	GRDS(0.999)Y(0.001)GGPPR	3	0.40734	6	0.761	0.882	0.703	1.295	1.186	1.177
P38159	208	0.535	Down	0.00048247	S	RNA-binding motif protein, X chromosome	RBMX	0.999973	2.2331e-10	131.83	DVYLS(1)PR	2	0.4739	16	0.632	0.661	0.596	1.068	1.186	1.278
P38159	91	0.672	Down	0.00165886	S	RNA-binding motif protein, X chromosome	RBMX	0.925265	0.00382519	54.764	VEQATKPS(0.075)FES(0.925)GRR	4	1.3937	2	0.723	0.617	0.702	1.011	0.977	1.05
P38159	219	0.66	Down	0.026121	S	RNA-binding motif protein, X chromosome	RBMX	0.753923	0.000900314	56.121	DDGY(0.006)S(0.078)T(0.067)KDS(0.754)Y(0.027)S(0.067)S(0.001)R	3	-0.76949	1	0.778	1.015	0.812	1.185	1.208	1.556
P38159	352	0.502	Down	0.000179021	S	RNA-binding motif protein, X chromosome	RBMX	1	0.000163749	103.26	GLPPS(1)MER	2	0.25023	23	0.645	0.61	0.624	1.155	1.227	1.364
P38159	337	0.709	Down	0.0087581	S	RNA-binding motif protein, X chromosome	RBMX	0.827085	0.000908442	62.088	SDLY(0.001)S(0.172)S(0.827)GRDR	3	-0.50412	3	0.799	0.899	0.749	1.046	1.174	1.23
P08559	289	0.781	Down	0.0150437	Y	Pyruvate dehydrogenase E1 component subunit alpha, somatic form, mitochondrial	PDHA1	0.897727	1.20736e-20	150.39	Y(0.898)HGHS(0.035)MS(0.003)DPGVSY(0.064)R	2	0.16186	3	0.952	0.892	0.993	1.237	1.094	1.3
P08559	232	1.324	Up	0.0075391	S	Pyruvate dehydrogenase E1 component subunit alpha, somatic form, mitochondrial	PDHA1	0.920198	0.00252707	61.833	Y(0.037)GMGT(0.043)S(0.92)VER	2	-0.66883	3	1.232	1.093	1.267	0.849	0.912	0.951
Q8IZ69	378	1.215	Up	0.03346	S	tRNA (uracil-5-)-methyltransferase homolog A	TRMT2A	0.966592	4.21901e-09	96.881	KT(0.033)PS(0.967)QEGLPLEHVAGDR	4	0.036157	1	1.172	1.04	1.026	0.889	0.82	0.956
Q9UNF1	190	1.447	Up	0.00048215	S	Melanoma-associated antigen D2	MAGED2	0.899902	3.29843e-36	167.88	HLDGEEDGS(0.9)S(0.1)DQSQASGTTGGR	3	0.15595	1	1.089	1.157	1.093	0.815	0.751	0.741
Q99961	298	0.734	Down	0.00040042	T	Endophilin-A2	SH3GL1	0.997034	0.0143768	66.215	S(0.001)SDKPIRT(0.997)PS(0.002)R	3	0.40246	1	0.907	0.86	0.84	1.214	1.146	1.193
Q96CW6	16	0.826	Down	0.02974	S	Probable RNA polymerase II nuclear localization protein SLC7A6OS	SLC7A6OS	1	1.13423e-05	91.076	S(1)AEPAEALVLACK	3	0.13304	1	0.848	0.854	0.94	1.072	0.977	1.148
O00192	642	0.59	Down	0.0096575	T	Armadillo repeat protein deleted in velo-cardio-facial syndrome	ARVCF	1	0.000120671	90.434	NFDT(1)LDLPK	2	0.3123	3	0.748	0.706	0.626	1.173	1.174	1.177
P17028	317	2.005	Up	0.00045656	S	Zinc finger protein 24	ZNF24	0.821528	0.00102154	57.703	AFS(0.822)QNS(0.178)GLINHQR	2	1.5968	1	1.243	1.454	1.465	0.649	0.687	0.74
O75367	129	0.558	Down	0.0003831	T	Core histone macro-H2A.1	H2AFY	1	0.000102362	90.412	LEAIIT(1)PPPAK	2	0.19384	28	0.699	0.672	0.679	1.125	1.208	1.343
P85037	441	0.79	Down	0.0115174	S	Forkhead box protein K1	FOXK1	0.995194	2.22841e-16	102.55	S(0.041)GGLQT(0.966)PECLS(0.995)REGS(0.994)PIPHDPEFGS(0.004)K	4	0.62367	5	0.872	0.866	0.832	1.011	1.047	1.194
P85037	445	0.793	Down	0.0137406	S	Forkhead box protein K1	FOXK1	0.999998	2.22841e-16	102.55	EGS(1)PIPHDPEFGSK	3	1.246	10	0.864	0.863	0.83	1.001	1.033	1.189
P85037	413	0.715	Down	0.0156632	S	Forkhead box protein K1	FOXK1	0.963506	0.00341362	58.829	TPFGPLS(0.964)S(0.036)R	2	0.25722	1	0.888	0.773	0.685	1.073	1.033	1.175
P85037	101	0.681	Down	0.0025382	S	Forkhead box protein K1	FOXK1	1	0.0023779	62.338	QS(1)PGPALAR	2	1.8015	1	0.852	0.733	0.74	1.07	1.168	1.174
Q9HAU0	855	0.67	Down	0.00199878	S	Pleckstrin homology domain-containing family A member 5	PLEKHA5	0.901086	3.48368e-32	160.67	AKS(0.901)PT(0.099)PESSTIASYVTLR	3	0.21637	3	0.704	0.687	0.794	1.026	1.084	1.153
Q9HAU0	438	0.623	Down	0.002401	T	Pleckstrin homology domain-containing family A member 5	PLEKHA5	0.999945	1.31361e-06	105.46	GVISYQT(1)LPR	3	-0.35052	3	0.764	0.756	0.756	1.167	1.222	1.263
Q86UU1	578	0.781	Down	0.0071169	S	Pleckstrin homology-like domain family B member 1	PHLDB1	0.754159	1.35868e-32	159.98	KNS(0.754)IT(0.246)EISDNEDDLLEYHR	4	-0.91456	1	0.845	0.826	0.876	1.059	1.018	1.184
Q86UU1	563	0.788	Down	0.0190025	S	Pleckstrin homology-like domain family B member 1	PHLDB1	0.954776	0.00229929	74.962	KLS(0.955)S(0.045)GDLR	3	-0.06772	2	0.829	0.754	0.819	0.918	1.023	1.108
Q86UU1	463	0.589	Down	0.00023591	S	Pleckstrin homology-like domain family B member 1	PHLDB1	0.786571	5.93853e-07	107.99	ELPPLS(0.09)PS(0.787)LS(0.123)R	2	0.21158	2	0.649	0.684	0.739	1.131	1.18	1.207
Q86UU1	465	0.778	Down	0.0113583	S	Pleckstrin homology-like domain family B member 1	PHLDB1	0.977525	1.88612e-09	113.65	ELPPLS(0.001)PS(0.022)LS(0.978)R	2	0.031393	2	0.818	0.898	0.797	0.991	1.09	1.149
Q86UU1	520	0.623	Down	0.0032402	S	Pleckstrin homology-like domain family B member 1	PHLDB1	0.791979	2.49421e-11	110.6	T(0.569)RS(0.603)PS(0.792)PT(0.036)LGESLAPHK	3	0.083929	2	0.781	0.869	0.741	1.145	1.295	1.4
Q86UU1	324	0.776	Down	0.00162157	S	Pleckstrin homology-like domain family B member 1	PHLDB1	1	0.000136793	76.358	GGHERPPS(1)PGLR	4	-0.021501	2	0.857	0.789	0.768	1.044	1.024	1.042
Q86UU1	461	0.522	Down	9.749e-05	S	Pleckstrin homology-like domain family B member 1	PHLDB1	0.770594	7.09656e-13	133.04	ELPPLS(0.771)PS(0.229)LSR	2	0.10772	4	0.638	0.615	0.631	1.129	1.185	1.293
P51610	2020	0.79	Down	0.025475	S	Host cell factor 1	HCFC1	0.827868	0.00384224	57.175	RPMS(0.172)S(0.828)PEMK	3	0.3164	1	0.916	0.8	0.793	0.968	1.061	1.148
P51610	1205	0.621	Down	0.00032363	S	Host cell factor 1	HCFC1	0.999974	2.21167e-11	96.533	EPGGRS(1)PAFVQLAPLSSK	3	-0.26852	1	0.748	0.71	0.711	1.151	1.095	1.246
P51610	598	0.699	Down	0.00116116	S	Host cell factor 1	HCFC1	0.83686	1.30966e-29	166.67	VAS(0.163)S(0.837)PVMVSNPATR	3	0.26764	10	0.758	0.791	0.791	1.028	1.148	1.172
O75369	2107	0.581	Down	0.0102159	S	Filamin-B	FLNB	0.999516	1.59116e-22	149.19	APS(1)VATVGSICDLNLK	3	-0.34121	1	0.702	0.694	0.592	1.142	1.124	1.157
O75369	2532	1.581	Up	5.6156e-05	S	Filamin-B	FLNB	0.78054	0.000318944	81.676	S(0.219)S(0.781)FLVDCSK	2	0.042962	1	1.391	1.38	1.332	0.845	0.848	0.902
O75369	983	0.455	Down	0.00045821	S	Filamin-B	FLNB	0.999521	4.06661e-08	118.76	LDVTILS(1)PSR	2	-0.89206	3	0.51	0.621	0.572	1.155	1.226	1.362
Q96QD9	61	0.754	Down	0.032138	S	UAP56-interacting factor	FYTTD1	1	0.00179942	57.034	LLQQS(1)GAQQFR	2	-0.87433	1	0.739	0.983	0.807	1.062	1.114	1.178
Q96QD9	16	0.588	Down	0.0078223	S	UAP56-interacting factor	FYTTD1	0.966445	1.112e-06	102.52	LVGATAT(0.013)S(0.021)S(0.966)PPPK	2	-0.013384	9	0.677	0.688	0.674	1.092	1.111	1.266
Q9BXB5	209	0.682	Down	0.0031203	S	Oxysterol-binding protein-related protein 10	OSBPL10	1	9.12662e-09	100.97	HLS(1)VGAPGVVTITHHK	4	-0.2901	1	0.783	0.805	0.692	1.082	1.06	1.199
Q9BXB5	507	0.832	Down	0.0072442	S	Oxysterol-binding protein-related protein 10	OSBPL10	0.940565	1.51626e-05	69.361	S(0.941)PAS(0.059)CHEHPMADDPSK	3	-0.88983	1	0.877	0.899	0.818	0.992	1.067	1.058
Q96CP2	21	0.672	Down	0.00035899	S	FLYWCH family member 2	FLYWCH2	0.976486	1.67818e-07	79.426	AS(0.014)QEPS(0.976)PKPGT(0.009)EVIPAAPR	3	-0.23853	3	0.749	0.775	0.805	1.158	1.097	1.211
Q92598	809	0.695	Down	0.0181973	S	Heat shock protein 105 kDa	HSPH1	1	0.000699927	84.882	IES(1)PKLER	3	0.3031	14	0.783	0.751	0.828	1.154	0.954	1.29
P13051	23	0.787	Down	0.0124039	S	Uracil-DNA glycosylase	UNG	1	5.24654e-32	136.62	HAPS(1)PEPAVQGTGVAGVPEESGDAAAIPAK	3	-0.38055	3	0.864	0.859	0.819	1.007	1.033	1.191
Q6UB98	1311	0.729	Down	0.0023048	S	Ankyrin repeat domain-containing protein 12	ANKRD12	0.975216	0.00130032	53.565	RCS(0.975)MPS(0.025)VICEHTK	3	-0.48682	1	0.755	0.791	0.784	1.088	0.978	1.13
O75182	740	1.62	Up	0.0023421	S	Paired amphipathic helix protein Sin3b	SIN3B	0.972869	1.72313e-08	109.04	KKPAPGPHS(0.027)S(0.973)PPEEK	4	0.14283	1	1.248	1.199	1.201	0.678	0.719	0.855
P31629	1443	0.607	Down	0.00030109	S	Transcription factor HIVEP2	HIVEP2	0.997027	0.00274407	44.577	MLS(0.997)PAS(0.67)S(0.332)LELFMET(0.001)K	3	0.34721	1	0.666	0.73	0.65	1.09	1.102	1.176
O75128	962	0.78	Down	0.0058819	S	Protein cordon-bleu	COBL	0.972829	1.66432e-05	91.355	KLS(0.973)T(0.027)QDRPAAIHR	4	0.80591	2	0.82	0.714	0.784	0.948	1	1.023
O75128	974	0.433	Down	0.00085658	S	Protein cordon-bleu	COBL	0.859983	1.22585e-32	176.56	S(0.14)S(0.86)CFSLVQSSQR	2	0.021703	1	0.622	0.538	0.458	1.234	1.183	1.321
Q9NZH5	165	0.7	Down	0.002941	S	Securin-2	PTTG2	1	1.70093e-06	103.14	LFQLGPPS(1)PVK	2	0.38103	7	0.849	0.739	0.805	1.177	1.056	1.187
Q9H0X9	747	0.603	Down	0.0022441	S	Oxysterol-binding protein-related protein 5	OSBPL5	0.99789	0.0018929	56.527	QTT(0.002)FLGS(0.998)PGPR	2	0.31356	1	0.69	0.722	0.665	1.152	1.14	1.153
Q99956	58	0.608	Down	0.00027759	S	Dual specificity protein phosphatase 9	DUSP9	0.999611	0.0107704	57.888	RGS(1)LSVR	3	0.27033	1	0.721	0.639	0.683	1.098	1.092	1.171
Q658P3	469	1.302	Up	0.00148364	S	Metalloreductase STEAP3	STEAP3	0.90675	5.25827e-06	99.439	GWERES(0.907)T(0.093)IK	3	-2.669	1	1.168	1.154	1.078	0.832	0.898	0.882
P47974	438	0.703	Down	0.00192191	S	mRNA decay activator protein ZFP36L2	ZFP36L2	0.91665	2.11578e-10	91.819	RLS(0.917)DS(0.083)PVFDAPPSPPDSLSDR	3	-0.83376	2	0.822	0.855	0.733	1.179	1.116	1.135
O95772	193	0.738	Down	0.0087564	S	STARD3 N-terminal-like protein	STARD3NL	1	4.53073e-08	117.93	LLIVQDAS(1)ER	3	-0.29385	2	0.796	0.8	0.759	0.943	1.093	1.155
P29536	135	0.732	Down	0.0082434	S	Leiomodin-1	LMOD1	0.997584	0.00098819	72.315	S(0.002)FS(0.998)RDRDEAGGK	3	0.50857	1	0.731	0.735	0.727	0.96	0.981	1.054
P78362	494	0.795	Down	0.025879	S	SRSF protein kinase 2	SRPK2	0.800741	0.000210242	65.219	T(0.164)VS(0.801)AS(0.035)S(0.001)TGDLPK	3	0.66944	3	0.835	0.797	0.789	0.892	1.088	1.064
Q9BXF6	306	0.73	Down	0.0039395	Y	Rab11 family-interacting protein 5	RAB11FIP5	0.979769	0.000831778	77.674	T(0.003)Y(0.98)S(0.017)DEANQMR	2	0.13629	4	0.815	0.947	0.878	1.167	1.169	1.278
Q9BXF6	116	0.781	Down	0.004122	S	Rab11 family-interacting protein 5	RAB11FIP5	1	0.00545836	65.627	S(1)LIGVDK	2	0.359	1	0.84	0.806	0.823	0.983	1.051	1.129
P10809	70	0.833	Down	0.021243	S	60 kDa heat shock protein, mitochondrial	HSPD1	0.99856	0.000184044	68.044	TVIIEQS(0.001)WGS(0.999)PK	3	0.21973	2	0.851	0.881	0.936	0.984	1.126	1.093
Q8TBN0	179	0.668	Down	9.7154e-05	S	Guanine nucleotide exchange factor for Rab-3A	RAB3IL1	0.992789	4.48682e-05	87.447	ELHPQLLS(0.993)PT(0.007)K	3	0.026926	2	0.83	0.768	0.819	1.186	1.207	1.223
O60229	1799	0.557	Down	0.00024095	S	Kalirin	KALRN	0.995979	0.0112521	50.354	S(0.996)FDLGS(0.004)PK	2	0.51176	1	0.735	0.707	0.656	1.216	1.211	1.341
P55212	79	2.463	Up	3.9843e-06	S	Caspase-6	CASP6	1	4.86554e-08	117.2	RFS(1)DLGFEVK	3	-0.22956	1	1.578	1.703	1.686	0.663	0.656	0.698
O75379	88	0.723	Down	0.0031023	S	Vesicle-associated membrane protein 4	VAMP4	0.919302	2.48364e-13	99.396	LDELQDKS(0.919)ES(0.078)LS(0.002)DNATAFSNR	3	0.45332	1	0.742	0.813	0.722	1.051	0.984	1.115
O75379	30	0.808	Down	0.03112	S	Vesicle-associated membrane protein 4	VAMP4	1	2.08358e-52	202.22	NLLEDDS(1)DEEEDFFLR	3	0.14214	5	0.853	0.866	0.855	1.035	1.009	1.143
Q96CC6	390	0.531	Down	0.0026779	S	Inactive rhomboid protein 1	RHBDF1	1	0.0107933	57.859	RIDS(1)FVK	3	0.57397	1	0.644	0.641	0.524	1.084	1.035	1.29
Q96JB3	348	0.773	Down	0.00146185	S	Hypermethylated in cancer 2 protein	HIC2	1	0.00011972	82.59	KEPVAGS(1)PFER	2	-0.01805	3	0.783	0.845	0.791	1.016	1.022	1.091
Q9UGU0	1007	0.618	Down	0.0126976	S	Transcription factor 20	TCF20	0.771207	0.000215063	67.415	S(0.227)PS(0.771)QY(0.002)HDFAEK	3	0.56399	1	0.759	0.761	0.778	1.123	1.353	1.242
Q9UGU0	1335	0.638	Down	0.0034414	S	Transcription factor 20	TCF20	0.794742	3.71827e-20	143.97	NCPAVT(0.004)LT(0.201)S(0.795)PAK	2	0.016374	2	0.696	0.732	0.806	1.047	1.175	1.279
Q9UGU0	1259	0.54	Down	0.00030041	S	Transcription factor 20	TCF20	0.866125	0.000966913	73.082	S(0.866)FIS(0.132)PIPS(0.002)K	2	-0.22508	1	0.658	0.588	0.633	1.07	1.186	1.225
Q9UGU0	871	0.503	Down	0.0008352	S	Transcription factor 20	TCF20	1	8.54263e-08	110.8	SVICDIS(1)PLR	2	-0.61596	2	0.549	0.684	0.604	1.126	1.225	1.302
Q9UGU0	1009	0.575	Down	0.00190169	Y	Transcription factor 20	TCF20	0.994404	1.95176e-06	100.69	GRS(0.005)PS(0.001)QY(0.994)HDFAEK	3	0.56674	4	0.787	0.69	0.692	1.222	1.142	1.411
Q8TDD1	782	1.21	Up	0.028501	S	ATP-dependent RNA helicase DDX54	DDX54	1	2.44112e-46	200.71	IDDRDS(1)DEEGASDR	3	-0.056393	10	1.06	1.051	1.13	0.863	0.829	0.987
Q86XD5	102	0.647	Down	0.00185681	S	Protein FAM131B	FAM131B	0.997715	2.31681e-07	103.88	TPAVQPQHS(0.998)HES(0.002)VR	3	0.2106	1	0.706	0.807	0.799	1.259	1.218	1.098
Q86XD5	105	0.738	Down	0.00016047	S	Protein FAM131B	FAM131B	0.997885	5.54988e-06	86.8	TPAVQPQHS(0.002)HES(0.998)VRR	3	0.070462	3	0.764	0.793	0.746	1.014	1.059	1.048
Q9NR09	3931	0.811	Down	0.046744	T	Baculoviral IAP repeat-containing protein 6	BIRC6	0.999174	0.000209025	76.759	AVS(0.001)AT(0.999)PPRPPSR	3	-0.12503	4	0.843	0.868	0.974	1.001	1.085	1.223
Q9NR09	480	0.798	Down	0.042385	S	Baculoviral IAP repeat-containing protein 6	BIRC6	0.91586	1.40688e-08	87.802	LEGDSDDLLEDS(0.916)DS(0.083)EEHS(0.001)R	3	-1.0731	1	0.872	0.769	0.808	0.908	1.018	1.142
Q8WXX7	941	0.75	Down	0.025183	S	Autism susceptibility gene 2 protein	AUTS2	0.974506	0.00466572	69.598	VPS(0.975)PY(0.025)VR	2	-0.32704	2	0.781	0.689	0.788	0.93	0.934	1.147
Q08AD1	1019	0.688	Down	0.0060244	S	Calmodulin-regulated spectrin-associated protein 2	CAMSAP2	0.994179	3.79267e-07	109.1	RFS(0.994)PS(0.006)QVPIQTR	3	-0.55601	4	0.772	0.832	0.73	1.033	1.098	1.26
Q08AD1	464	0.81	Down	0.0099558	S	Calmodulin-regulated spectrin-associated protein 2	CAMSAP2	0.9941	2.51991e-30	163.68	S(0.005)IS(0.994)NEGLTLNNSHVSK	3	-0.24004	3	0.807	0.748	0.795	0.927	0.93	1.044
Q08AD1	1276	0.656	Down	0.00069792	S	Calmodulin-regulated spectrin-associated protein 2	CAMSAP2	0.999591	0.000104447	80.746	DHIES(1)PKTPIK	4	0.58673	2	0.665	0.72	0.686	1.016	1.008	1.134
Q08AD1	1321	0.604	Down	0.00161769	S	Calmodulin-regulated spectrin-associated protein 2	CAMSAP2	0.76685	0.000114695	81.327	SESVEGFLS(0.233)PS(0.767)R	2	-0.53324	1	0.7	0.731	0.75	1.21	1.201	1.2
Q08AD1	980	0.781	Down	0.0065823	S	Calmodulin-regulated spectrin-associated protein 2	CAMSAP2	0.975233	0.0002613	105.52	S(0.018)AS(0.975)FS(0.007)VK	2	0.48258	1	0.802	0.787	0.875	0.98	1.093	1.08
Q7Z6J0	304	0.728	Down	0.025103	S	E3 ubiquitin-protein ligase SH3RF1	SH3RF1	0.937384	0.00213563	51.03	RHS(0.937)FT(0.059)S(0.004)LTMANK	3	-0.61553	1	0.755	0.615	0.623	0.803	0.953	0.98
O94808	244	0.733	Down	0.0095569	S	Glutamine--fructose-6-phosphate aminotransferase [isomerizing] 2	GFPT2	0.976896	7.31658e-10	113.31	RLDS(0.977)S(0.023)ACLHAVGDK	2	0.63796	9	0.83	0.84	0.803	1.01	1.103	1.26
Q13129	1628	1.403	Up	0.0027765	S	Zinc finger protein Rlf	RLF	0.973064	2.21914e-34	156.08	TEHS(0.027)HS(0.973)PGDSSAPIQNTDCCHSSER	4	0.083312	2	1.042	1.197	1.139	0.757	0.807	0.844
Q13129	1273	1.27	Up	0.03676	S	Zinc finger protein Rlf	RLF	0.860999	0.00433286	46.495	T(0.006)S(0.006)DIS(0.119)S(0.861)PIGS(0.009)HR	3	-0.82258	1	1.006	1.211	1.225	0.957	0.83	0.923
Q13129	41	0.679	Down	0.02328	S	Zinc finger protein Rlf	RLF	0.993705	5.64981e-05	68.525	GHRPVS(0.994)PAPGAS(0.006)GLR	3	0.81251	1	0.664	0.953	0.766	1.229	1.09	1.19
P05783	23	0.626	Down	0.0014164	S	Keratin, type I cytoskeletal 18	KRT18	0.999979	3.03617e-05	88.385	SLGSVQAPS(1)YGAR	2	1.6329	1	0.739	0.807	0.727	1.146	1.152	1.334
Q9H8M5	761	0.76	Down	0.005342	S	Metal transporter CNNM2	CNNM2	0.989349	1.22493e-11	117.37	SPPRPCGLNHS(0.01)DS(0.989)LS(0.001)R	3	-0.059714	2	0.861	0.857	0.916	1.1	1.104	1.26
Q5JVS0	108	0.691	Down	0.0020603	S	Intracellular hyaluronan-binding protein 4	HABP4	1	6.52761e-36	157.66	SLPAPVAQRPDS(1)PGGGLQAPGQK	3	-0.8956	2	0.752	0.753	0.808	1.023	1.125	1.198
Q9HCS7	851	1.315	Up	0.020725	S	Pre-mRNA-splicing factor SYF1	XAB2	1	1.93293e-12	123.12	LEQQSVPAAVFGS(1)LKED	3	0.39068	1	1.173	1.061	0.953	0.826	0.743	0.855
Q9C086	63	0.587	Down	0.00037888	S	INO80 complex subunit B	INO80B	0.962033	2.60309e-25	145.81	HHQEEDAGPT(0.038)QPS(0.962)PAKPQLK	4	-0.98406	1	0.735	0.692	0.629	1.193	1.13	1.179
Q9C086	132	0.81	Down	0.037656	S	INO80 complex subunit B	INO80B	0.926269	7.21331e-06	79.489	AWLDEDSNLS(0.074)PS(0.926)PLR	3	0.33872	1	0.784	0.823	0.85	0.92	0.975	1.138
Q8IUR0	10	0.575	Down	0.00076061	S	Trafficking protein particle complex subunit 5	TRAPPC5	1	0.00371169	61.419	GKS(1)ALLER	2	-0.23201	2	0.715	0.632	0.648	1.052	1.215	1.203
O14646	1700	0.544	Down	1.80224e-05	T	Chromodomain-helicase-DNA-binding protein 1	CHD1	0.826562	0.000197955	78.705	S(0.172)T(0.827)PEHT(0.001)WSSR	2	0.3134	3	0.782	0.746	0.729	1.348	1.412	1.387
O14646	1677	0.798	Down	0.0135197	S	Chromodomain-helicase-DNA-binding protein 1	CHD1	0.989359	2.28505e-05	88.385	ASS(0.002)S(0.008)GPRS(0.989)PLDQR	3	-0.02455	4	0.8	0.775	0.816	0.91	1.002	1.085
O14646	1689	0.648	Down	0.00041564	S	Chromodomain-helicase-DNA-binding protein 1	CHD1	0.999999	1.92465e-11	139.46	S(1)PFEHSVEHK	4	-0.44225	8	0.658	0.644	0.632	0.923	1.013	1.049
O14646	1694	0.767	Down	0.012502	S	Chromodomain-helicase-DNA-binding protein 1	CHD1	0.999864	7.0787e-05	85.554	SPFEHS(1)VEHK	3	-0.4121	1	0.919	0.869	0.917	1.09	1.123	1.314
O14646	1685	0.593	Down	0.000115569	Y	Chromodomain-helicase-DNA-binding protein 1	CHD1	0.988551	1.25284e-22	150.69	SPY(0.989)GS(0.001)RS(0.011)PFEHSVEHK	4	0.21827	4	0.75	0.739	0.683	1.226	1.18	1.259
O14646	89	0.613	Down	0.00088315	S	Chromodomain-helicase-DNA-binding protein 1	CHD1	0.850845	3.69443e-29	178.65	S(0.851)S(0.149)PSILAVQR	2	-0.32565	4	0.723	0.639	0.712	1.067	1.102	1.215
Q9Y385	267	0.793	Down	0.046563	T	Ubiquitin-conjugating enzyme E2 J1	UBE2J1	0.836772	4.90596e-15	129.87	RLS(0.128)T(0.837)S(0.035)PDVIQGHQPR	3	0.082628	4	0.859	0.949	0.772	0.968	1.127	1.157
P51812	422	0.684	Down	0.0047382	Y	Ribosomal protein S6 kinase alpha-3	RPS6KA3	0.931508	5.29353e-09	118.21	NS(0.066)IQFT(0.003)DGY(0.932)EVK	2	-0.72713	2	0.699	0.75	0.828	1.092	1.031	1.204
Q9Y285	301	0.831	Down	0.034924	S	Phenylalanine--tRNA ligase alpha subunit	FARSA	0.921569	6.7277e-07	102.29	T(0.025)HS(0.922)QGGY(0.026)GS(0.003)QGY(0.026)K	2	0.80195	4	0.848	0.921	0.849	1.003	0.987	1.161
Q96RT1	1132	0.832	Down	0.0191811	Y	Erbin	ERBIN	0.885254	0.000332198	60.062	T(0.009)Y(0.885)S(0.034)IDGPNAS(0.063)RPQS(0.009)AR	2	-0.2272	2	0.881	0.817	0.917	1.04	0.989	1.115
Q96RT1	1182	0.645	Down	0.0028969	S	Erbin	ERBIN	0.936434	1.21347e-14	128.76	VGS(0.064)EHS(0.936)LLDPPGK	3	1.0169	1	0.755	0.725	0.732	1.033	1.108	1.291
Q96RT1	1133	0.735	Down	0.0051982	S	Erbin	ERBIN	0.941131	3.91489e-08	94.387	T(0.01)Y(0.049)S(0.941)IDGPNASRPQSAR	3	-0.84889	1	0.755	0.76	0.717	0.946	0.971	1.118
Q96RT1	485	0.665	Down	0.00117602	T	Erbin	ERBIN	0.942552	0.00189055	54.402	RY(0.024)PT(0.943)PY(0.034)PDELK	3	-1.4639	1	0.741	0.702	0.711	0.995	1.074	1.168
P42695	1384	0.663	Down	0.0020587	S	Condensin-2 complex subunit D3	NCAPD3	0.986952	3.16318e-16	130.56	SLGVLPFTLNS(0.013)GS(0.987)PEK	3	-0.081429	1	0.693	0.657	0.667	0.912	1.101	1.03
Q8TAP9	124	0.652	Down	0.0039018	S	M-phase-specific PLK1-interacting protein	MPLKIP	0.991116	0.0157686	45.829	TS(0.002)T(0.007)PFGS(0.991)GR	2	-0.2	1	0.759	0.651	0.617	0.964	1.06	1.085
Q8TAP9	66	1.289	Up	0.0022034	S	M-phase-specific PLK1-interacting protein	MPLKIP	0.982663	0.00171441	54.44	SRPY(0.004)GS(0.007)S(0.006)HS(0.983)PR	3	3.1587	1	1.083	1.15	1.174	0.835	0.912	0.897
Q8TAP9	133	0.555	Down	5.5551e-05	S	M-phase-specific PLK1-interacting protein	MPLKIP	0.99996	0.000198383	72.891	MS(1)NELENYFK	3	0.25564	4	0.664	0.662	0.608	1.154	1.137	1.191
Q6P597	466	0.654	Down	6.2387e-05	S	Kinesin light chain 3	KLC3	0.996484	1.55012e-33	183.36	AMS(0.996)LNT(0.004)LNVDAPR	3	-0.61472	5	0.728	0.745	0.766	1.151	1.174	1.099
Q6P597	498	0.715	Down	0.007039	T	Kinesin light chain 3	KLC3	0.906447	1.94617e-06	107.65	TLS(0.002)AS(0.092)T(0.906)QDLSPH	2	0.33648	2	0.883	0.874	0.827	1.202	1.077	1.335
O75592	3440	0.832	Down	0.02518	S	E3 ubiquitin-protein ligase MYCBP2	MYCBP2	0.978006	6.23579e-07	105.95	S(0.022)YS(0.978)VVASEYDK	3	-0.083256	3	0.88	0.965	0.89	1.004	1.125	1.159
O75592	3467	0.785	Down	0.0050361	S	E3 ubiquitin-protein ligase MYCBP2	MYCBP2	0.997255	2.68215e-29	157.14	RVNS(0.997)GDT(0.003)EVGSSLLR	2	0.41865	6	0.812	0.805	0.854	0.981	1.045	1.123
O75592	2833	0.642	Down	0.0018611	S	E3 ubiquitin-protein ligase MYCBP2	MYCBP2	0.948776	1.87979e-45	187.39	S(0.042)KS(0.949)DS(0.009)YTLDPDTLR	2	-0.85121	4	0.81	0.826	0.795	1.138	1.254	1.397
O75592	2751	0.698	Down	0.0099207	S	E3 ubiquitin-protein ligase MYCBP2	MYCBP2	0.997542	4.35506e-26	163.91	S(0.002)LS(0.998)PNHNTLQTLK	2	-0.14359	6	0.821	0.813	0.822	1.106	1.162	1.251
Q96GX9	87	1.227	Up	0.028481	S	Methylthioribulose-1-phosphate dehydratase	APIP	0.994881	1.50619e-06	96.82	DIS(0.002)GPS(0.995)PS(0.003)KK	4	-0.11439	5	1.115	1.02	0.997	0.766	0.891	0.895
Q96RU2	375	0.484	Down	0.00025576	S	Ubiquitin carboxyl-terminal hydrolase 28	USP28	1	0.000723928	58.885	FEFNQS(1)LGQPEK	3	0.32576	1	0.557	0.558	0.584	1.041	1.226	1.241
P33527	919	1.213	Up	0.0040172	S	Multidrug resistance-associated protein 1	ABCC1	0.823091	2.2371e-10	122.14	QLS(0.008)S(0.008)S(0.061)S(0.099)S(0.823)YSGDISR	2	-0.50839	3	1.097	1.128	1.118	0.868	0.921	0.968
Q9NZH0	368	0.644	Down	0.026121	S	G-protein coupled receptor family C group 5 member B	GPRC5B	1	0.00331677	76.1	RPS(1)APFR	3	-0.56968	1	0.814	0.644	0.677	0.93	1.059	1.328
Q7L014	199	1.67	Up	0.00089676	S	Probable ATP-dependent RNA helicase DDX46	DDX46	1	2.03381e-42	185.7	KWS(1)LEDDDDDEDDPAEAEK	3	-0.89069	1	1.307	1.148	1.32	0.701	0.771	0.789
Q12840	931	0.794	Down	0.049616	S	Kinesin heavy chain isoform 5A	KIF5A	0.912012	1.48577e-18	126.26	PVRPGHY(0.006)PAS(0.051)S(0.912)PT(0.03)NPY(0.002)GTR	3	0.7046	1	0.805	0.895	0.979	0.996	1.162	1.215
Q9UQ80	363	0.833	Down	0.0180376	S	Proliferation-associated protein 2G4	PA2G4	0.997676	8.98637e-07	107.09	ALLQSS(0.002)AS(0.998)R	2	0.37462	2	0.87	0.823	0.916	1.021	1.117	0.993
Q13243	231	6.726	Up	6.4589e-07	S	Serine/arginine-rich splicing factor 5	SRSF5	0.98295	2.36521e-06	97.631	S(0.004)VS(0.983)RS(0.013)PVPEK	3	0.1561	1	2.195	2.318	2.213	0.348	0.309	0.343
Q13243	233	3.393	Up	7.3043e-07	S	Serine/arginine-rich splicing factor 5	SRSF5	0.995251	0.00049169	64.798	S(0.001)VS(0.004)RS(0.995)PVPEK	3	-0.12513	2	1.861	1.839	1.735	0.536	0.518	0.548
Q13243	120	1.285	Up	0.0136843	S	Serine/arginine-rich splicing factor 5	SRSF5	1	0.0023248	82.261	VS(1)WQDLK	2	-0.31123	1	1.057	1.126	1.258	0.945	0.88	0.852
Q9UNL2	105	1.389	Up	0.00157546	S	Translocon-associated protein subunit gamma	SSR3	1	0.000458835	73.435	KLS(1)EADNRK	4	0.24168	1	0.979	1.105	1.107	0.746	0.777	0.775
Q8WUM4	108	0.773	Down	0.0096758	S	Programmed cell death 6-interacting protein	PDCD6IP	0.999987	0.000199496	86.911	GSLFGGS(1)VK	2	0.35806	1	0.901	0.802	0.78	1.001	1.095	1.118
Q13480	266	0.594	Down	0.00044241	S	GRB2-associated-binding protein 1	GAB1	0.975189	0.000611815	77.062	S(0.003)Y(0.022)S(0.975)HDVLPK	2	-0.40968	4	0.682	0.719	0.7	1.095	1.161	1.284
Q8WWM7	391	0.58	Down	0.0103969	S	Ataxin-2-like protein	ATXN2L	0.953011	1.97066e-16	127.37	GPHHLDNS(0.047)S(0.953)PGPGSEAR	3	-0.039975	3	0.791	0.745	0.738	1.061	1.283	1.58
Q8WWM7	424	0.731	Down	0.00120236	S	Ataxin-2-like protein	ATXN2L	0.951441	1.29544e-29	155.73	TLS(0.029)S(0.951)PS(0.019)NRPSGETSVPPPPAVGR	3	0.39937	6	0.769	0.835	0.809	1.041	1.107	1.153
Q8WWM7	594	0.634	Down	0.00043837	S	Ataxin-2-like protein	ATXN2L	0.999238	4.51975e-25	143.36	EKEVDGLLTSEPMGS(0.999)PVSSK	3	-0.49584	20	0.738	0.738	0.714	1.076	1.137	1.239
Q8WWM7	445	0.706	Down	0.00091695	Y	Ataxin-2-like protein	ATXN2L	0.948067	0.00376763	68.657	MY(0.948)PPRS(0.052)PK	3	0.01352	12	0.785	0.752	0.761	1.031	1.058	1.165
Q8WWM7	449	0.756	Down	0.0125776	S	Ataxin-2-like protein	ATXN2L	0.998041	0.00504021	64.82	MY(0.002)PPRS(0.998)PK	2	-0.10775	2	0.746	0.924	0.792	1.057	1.118	1.081
Q14738	573	0.516	Down	0.00033886	S	Serine/threonine-protein phosphatase 2A 56 kDa regulatory subunit delta isoform	PPP2R5D	0.999976	1.10374e-15	141.13	RKS(1)ELPQDVYTIK	4	-0.028988	2	0.635	0.571	0.573	1.051	1.163	1.231
O00499	296	0.693	Down	0.0167834	S	Myc box-dependent-interacting protein 1	BIN1	0.907343	2.57839e-14	112.55	GNKS(0.907)PS(0.093)PPDGSPAATPEIR	3	0.47262	3	0.81	0.704	0.776	0.941	1.117	1.245
Q9NYB9	183	0.798	Down	0.0028177	S	Abl interactor 2	ABI2	0.999727	2.7927e-07	81.016	TTPPTQKPPS(1)PPMSGK	4	0.41334	13	0.815	0.837	0.836	0.986	1.026	1.104
Q9NYB9	227	0.697	Down	0.000484	S	Abl interactor 2	ABI2	1	7.5995e-10	113.54	NMAPSQQS(1)PVR	3	-0.23585	3	0.759	0.763	0.799	1.043	1.142	1.145
Q9NYB9	364	0.725	Down	0.0180833	T	Abl interactor 2	ABI2	0.904414	6.99872e-07	105.58	HT(0.001)PPT(0.904)IGGS(0.092)LPY(0.003)R	3	0.51755	2	0.858	0.895	0.983	1.101	1.26	1.411
Q9UP95	967	0.638	Down	0.00133599	S	Solute carrier family 12 member 4	SLC12A4	0.995836	1.02669e-18	133.16	LES(0.004)LYS(0.996)DEEDESAVGADK	3	1.4246	1	0.711	0.676	0.729	0.995	1.161	1.161
Q92922	350	0.805	Down	0.0086612	S	SWI/SNF complex subunit SMARCC1	SMARCC1	0.996493	0.00234607	70.942	GQAS(0.996)LY(0.004)GK	2	0.35913	1	0.869	0.878	0.901	1.08	1.022	1.186
Q92922	330	1.331	Up	0.0075405	S	SWI/SNF complex subunit SMARCC1	SMARCC1	0.999997	1.85183e-16	133.65	RKHS(1)PS(1)PPPPTPTESR	4	0.23988	30	1.123	1.149	1.163	0.78	0.85	0.95
Q92922	328	1.577	Up	0.00076089	S	SWI/SNF complex subunit SMARCC1	SMARCC1	1	1.85183e-16	133.65	RKHS(1)PS(1)PPPPTPTESR	4	0.23988	34	1.254	1.298	1.314	0.756	0.806	0.89
O43521	77	0.328	Down	0.0057779	S	Bcl-2-like protein 11	BCL2L11	1	0.019688	45.158	S(1)PLFIFMR	2	-0.42966	1	0.487	0.384	0.502	1.42	1.397	1.364
O43521	94	0.743	Down	0.00196107	S	Bcl-2-like protein 11	BCL2L11	0.959284	2.1718e-14	127.3	S(0.001)S(0.011)S(0.959)GY(0.001)FS(0.028)FDTDR	2	0.30938	1	0.773	0.818	0.751	0.984	1.077	1.092
O94916	561	0.643	Down	0.0008797	S	Nuclear factor of activated T-cells 5	NFAT5	0.806934	0.000122279	60.134	EIS(0.186)S(0.807)PARPCS(0.007)FEEAMK	3	-0.78048	1	0.67	0.777	0.752	1.1	1.184	1.135
Q9BX66	464	0.522	Down	0.026936	Y	Sorbin and SH3 domain-containing protein 1	SORBS1	0.999988	3.66388e-05	117.83	Y(1)SFSEDTK	2	0.35468	1	0.568	0.961	0.678	1.108	1.632	1.486
O43399	166	0.761	Down	0.0049595	S	Tumor protein D54	TPD52L2	0.999983	3.43381e-10	124.25	NSATFKS(1)FEDR	3	0.3217	13	0.828	0.894	0.832	1.033	1.131	1.191
O43399	21	0.737	Down	5.6263e-05	S	Tumor protein D54	TPD52L2	0.959611	1.6852e-14	114.75	GLLS(0.037)DS(0.96)MT(0.004)DVPVDTGVAAR	3	0.86176	2	0.815	0.807	0.785	1.107	1.063	1.098
Q3V6T2	1387	0.782	Down	0.024155	S	Girdin	CCDC88A	0.991324	0.000906171	85.29	FY(0.009)DPS(0.991)PPR	2	0.037069	2	0.868	0.83	0.859	1.017	1.012	1.24
Q3V6T2	1417	0.668	Down	0.00034201	S	Girdin	CCDC88A	0.93634	0.000724355	63.185	QKS(0.936)LT(0.04)LT(0.02)PT(0.004)R	3	0.81685	1	0.736	0.755	0.735	1.044	1.176	1.114
P04792	82	0.472	Down	0.00089752	S	Heat shock protein beta-1	HSPB1	0.819037	6.91054e-08	113.7	QLS(0.819)S(0.165)GVS(0.015)EIR	2	-0.28944	1	0.618	0.549	0.481	1.062	1.217	1.211
P04792	15	0.569	Down	0.00193855	S	Heat shock protein beta-1	HSPB1	1	0.00263715	68.626	GPS(1)WDPFR	2	0.15944	1	0.557	0.72	0.659	1.146	1.085	1.171
Q9Y2D5	718	0.518	Down	0.00072172	T	A-kinase anchor protein 2	AKAP2	0.871732	1.46285e-14	149.69	T(0.872)LS(0.128)MIEEEIR	2	0.73994	1	0.704	0.602	0.595	1.129	1.225	1.319
Q9Y2D5	748	0.647	Down	0.00028111	S	A-kinase anchor protein 2	AKAP2	0.999982	6.31119e-15	148.96	QVLQSTQS(1)PR	2	0.7317	2	0.749	0.742	0.806	1.125	1.204	1.222
Q9Y2D5	152	0.703	Down	0.0023993	S	A-kinase anchor protein 2	AKAP2	0.99823	6.49142e-53	189.84	DALGDSLQVPVS(0.998)PS(0.001)STTSSR	2	-0.048493	6	0.795	0.781	0.764	1.057	1.048	1.222
Q9Y2D5	720	0.618	Down	0.00020425	S	A-kinase anchor protein 2	AKAP2	0.831867	6.21232e-07	108.32	T(0.168)LS(0.832)MIEEEIR	2	0.78931	2	0.7	0.713	0.713	1.068	1.16	1.21
P48454	483	0.588	Down	0.0051408	S	Serine/threonine-protein phosphatase 2B catalytic subunit gamma isoform	PPP3CC	1	0.00997465	40.941	KDS(1)IHAGGPMK	4	-0.44832	1	0.66	0.69	0.727	1.003	1.16	1.37
Q9NRA8	951	0.807	Down	0.0409	S	Eukaryotic translation initiation factor 4E transporter	EIF4ENIF1	0.99499	6.35907e-05	92.866	S(0.002)S(0.003)S(0.995)PVGLAK	2	-0.030585	3	0.845	0.8	0.839	0.927	0.986	1.166
Q9NRA8	342	0.334	Down	0.00049779	S	Eukaryotic translation initiation factor 4E transporter	EIF4ENIF1	0.999538	0.0406395	43.635	WFS(1)NPSR	2	0.70643	2	0.48	0.4	0.515	1.231	1.355	1.591
Q9NRA8	5	0.599	Down	0.00159752	S	Eukaryotic translation initiation factor 4E transporter	EIF4ENIF1	0.994131	1.01294e-21	145.69	S(0.994)MGET(0.006)ESGDAFLDLK	3	0.18264	2	0.749	0.643	0.679	1.063	1.133	1.263
Q8TEW0	728	0.721	Down	0.012303	S	Partitioning defective 3 homolog	PARD3	0.954829	1.0646e-18	132.86	ISHSLYSGIEGLDES(0.955)PS(0.045)R	3	-2.1792	2	0.906	0.778	0.791	1.031	1.142	1.259
Q8TEW0	1178	0.652	Down	0.0052189	S	Partitioning defective 3 homolog	PARD3	0.920394	0.000370436	64.52	T(0.01)Y(0.07)S(0.92)FEQPWPNAR	2	0.079621	1	0.682	0.7	0.723	0.931	1.099	1.201
Q8TEW0	852	0.742	Down	0.005438	S	Partitioning defective 3 homolog	PARD3	0.787947	5.45693e-05	77.08	S(0.212)KS(0.788)MDLGIADETK	3	0.068063	2	0.756	0.83	0.755	0.963	1.117	1.073
Q8TDY2	212	2.244	Up	1.3586e-06	S	RB1-inducible coiled-coil protein 1	RB1CC1	0.999417	0.00121383	65.842	HS(0.999)Y(0.001)RECLGR	2	-1.3541	2	1.477	1.396	1.424	0.622	0.648	0.645
Q8TDY2	222	0.773	Down	0.0086396	S	RB1-inducible coiled-coil protein 1	RB1CC1	0.999997	1.33822e-06	101.75	LDS(1)LPEHEDSEK	3	-0.0089728	3	0.8	0.843	0.818	1.004	1.007	1.171
Q6WKZ4	234	0.621	Down	0.00038278	S	Rab11 family-interacting protein 1	RAB11FIP1	0.968631	7.37913e-12	110.75	T(0.005)PLS(0.025)QS(0.969)MS(0.002)VLPTSKPEK	4	0.022871	3	0.725	0.722	0.753	1.111	1.158	1.276
Q6WKZ4	156	0.744	Down	0.00050249	S	Rab11 family-interacting protein 1	RAB11FIP1	0.975634	6.0158e-05	75.018	NNMT(0.024)AS(0.976)MFDLSMK	3	-0.61121	6	0.809	0.843	0.84	1.073	1.107	1.171
Q6WKZ4	202	0.777	Down	0.0137398	S	Rab11 family-interacting protein 1	RAB11FIP1	0.869798	8.21551e-14	88.544	DSGSDTASAIIPS(0.005)T(0.005)T(0.005)PS(0.026)VDS(0.87)DDES(0.09)VVK	4	0.26268	2	0.868	0.814	0.857	1.009	1.046	1.212
Q6WKZ4	357	0.679	Down	0.00051827	S	Rab11 family-interacting protein 1	RAB11FIP1	0.86478	5.27204e-30	167.92	HLFS(0.113)S(0.865)T(0.022)ENLAAGSWK	3	-0.02046	3	0.667	0.676	0.627	0.932	0.945	1.026
Q6P2S7	532	0.709	Down	0.00039594	S	Putative tetratricopeptide repeat protein 41	TTC41P	1	0.0248275	45.653	KPDLS(1)PLK	3	0.66834	1	0.759	0.811	0.774	1.049	1.126	1.131
Q8TC76	162	0.6	Down	0.00064132	S	Protein FAM110B	FAM110B	0.999987	0.000936796	76.943	HSFAES(1)LK	3	0.11229	1	0.627	0.72	0.686	1.058	1.188	1.145
Q8TC76	95	0.516	Down	0.00185936	S	Protein FAM110B	FAM110B	0.965118	0.00180377	72.434	ALGS(0.965)PT(0.035)LK	3	0.45967	2	0.594	0.718	0.563	1.091	1.24	1.304
Q14814	180	0.443	Down	0.00024414	S	Myocyte-specific enhancer factor 2D	MEF2D	1	0.00118541	60.364	LLS(1)PQQPALQR	3	0.51512	2	0.592	0.632	0.53	1.279	1.248	1.428
Q14814	121	0.638	Down	0.0038001	S	Myocyte-specific enhancer factor 2D	MEF2D	1	1.1161e-09	116.86	RAS(1)EELDGLFR	3	0.023878	2	0.719	0.746	0.702	1.083	1.019	1.293
Q14149	514	0.811	Down	0.021376	S	MORC family CW-type zinc finger protein 3	MORC3	0.999862	1.99189e-06	95.9	RHLS(1)EGTNSYATR	3	-1.7521	5	0.914	0.853	0.8	0.985	1.042	1.138
Q14149	497	0.731	Down	0.030656	S	MORC family CW-type zinc finger protein 3	MORC3	0.829406	0.000266079	62.861	PT(0.007)ALS(0.829)T(0.161)PS(0.002)FSSPK	3	0.13349	1	0.784	0.757	0.937	0.98	1.192	1.218
Q66PJ3	332	0.76	Down	0.0032799	S	ADP-ribosylation factor-like protein 6-interacting protein 4	ARL6IP4	1	8.4528e-31	169.21	S(1)AGEEEDGPVLTDEQK	3	-0.49978	3	0.777	0.825	0.795	1.013	1.004	1.136
O94967	297	0.653	Down	2.3377e-05	S	WD repeat-containing protein 47	WDR47	0.938493	0.000434906	71.888	LSPY(0.001)PS(0.06)S(0.938)PMR	2	-0.79546	1	0.751	0.776	0.746	1.126	1.168	1.186
Q8IX90	155	0.661	Down	0.0026183	S	Spindle and kinetochore-associated protein 3	SKA3	0.999564	4.86971e-05	79.489	S(1)PQLSDFGLER	2	0.28733	5	0.792	0.695	0.707	1.007	1.143	1.169
P36578	295	0.699	Down	0.00158073	S	60S ribosomal protein L4	RPL4	1	0.000109097	89.301	ILKS(1)PEIQR	3	-0.109	5	0.747	0.776	0.783	1.009	1.119	1.173
Q96JH7	131	3.284	Up	1.53388e-05	S	Deubiquitinating protein VCIP135	VCPIP1	1	0.00966997	53.124	LLS(1)PILAR	2	0.038328	1	1.866	1.95	1.882	0.574	0.539	0.622
O00257	434	0.699	Down	0.0099571	S	E3 SUMO-protein ligase CBX4	CBX4	0.84871	1.59109e-08	99.407	SIS(0.849)T(0.131)PT(0.021)CLGGSPAAER	2	-0.069575	2	0.667	0.799	0.666	1.022	0.928	1.1
Q5PSV4	197	0.755	Down	0.039756	S	Breast cancer metastasis-suppressor 1-like protein	BRMS1L	1	0.00154503	77.124	RKDPFS(1)PDK	3	1.4645	7	0.783	0.793	0.798	0.946	1.047	1.152
O95396	47	0.76	Down	0.005564	S	Adenylyltransferase and sulfurtransferase MOCS3	MOCS3	1	0.00173741	58.172	LVPVS(1)PLPPK	2	0.46839	4	0.869	0.77	0.892	1.095	1.16	1.075
O14777	69	0.519	Down	0.00142308	S	Kinetochore protein NDC80 homolog	NDC80	0.923911	4.96223e-05	89.502	NS(0.924)QLGIFS(0.035)S(0.035)S(0.006)EK	2	-4.4824	1	0.566	0.659	0.722	1.15	1.262	1.343
O14777	76	0.353	Down	0.00077959	S	Kinetochore protein NDC80 homolog	NDC80	0.916651	2.34971e-25	157.07	NSQLGIFS(0.03)S(0.917)S(0.054)EK	2	-0.1054	2	0.435	0.469	0.443	1.023	1.488	1.306
O14777	44	0.569	Down	0.0046551	S	Kinetochore protein NDC80 homolog	NDC80	0.992536	0.00665403	47.301	LS(0.993)INKPT(0.006)S(0.002)ER	3	0.3942	1	0.749	0.651	0.567	1.134	1.045	1.277
P50851	1261	0.555	Down	0.0012826	S	Lipopolysaccharide-responsive and beige-like anchor protein	LRBA	1	1.35635e-11	116.45	LELKAS(1)PNVEAPQPHR	3	0.18347	1	0.629	0.637	0.681	1.05	1.136	1.325
O15320	596	0.752	Down	0.0361	S	Endoplasmic reticulum export factor CTAGE5	CTAGE5	0.981186	6.71211e-17	138.46	APSDTGS(0.019)LS(0.981)PPWDQDRR	3	-0.19124	4	0.78	0.792	0.786	0.99	0.982	1.162
O15320	536	0.335	Down	3.5291e-05	S	Endoplasmic reticulum export factor CTAGE5	CTAGE5	0.999252	5.23622e-21	144.73	AFLS(0.999)PPT(0.001)LLEGPLR	3	0.06541	7	0.46	0.422	0.386	1.23	1.272	1.284
O15320	139	1.242	Up	0.0137157	S	Endoplasmic reticulum export factor CTAGE5	CTAGE5	0.833642	3.27296e-21	143.99	S(0.166)NS(0.834)ELEDEILCLEK	3	-0.57206	2	1.084	1.041	1.194	0.908	0.837	0.928
O15320	647	0.732	Down	0.0156214	S	Endoplasmic reticulum export factor CTAGE5	CTAGE5	0.935223	0.000629549	48.118	S(0.015)FNMPS(0.935)LDKMDGS(0.048)MPS(0.002)EMESSR	4	-0.64663	1	0.902	0.703	0.746	1.045	1.047	1.121
Q92879	28	1.607	Up	0.0040575	S	CUGBP Elav-like family member 1	CELF1	0.840564	0.00276365	63.624	T(0.159)WS(0.841)EKDLR	3	0.10675	1	1.363	1.377	1.296	0.767	0.771	0.974
Q92879	179	1.378	Up	0.0049239	S	CUGBP Elav-like family member 1	CELF1	0.795318	2.86427e-06	69.765	AMHQAQTMEGCS(0.205)S(0.795)PMVVK	3	-0.80519	1	1.151	1.251	1.242	0.797	0.944	0.904
Q9UMZ2	935	0.682	Down	0.0011395	S	Synergin gamma	SYNRG	0.85158	5.11816e-12	116.39	ET(0.001)S(0.003)FGS(0.852)S(0.145)ENITMTSLSK	3	-0.21464	4	0.725	0.762	0.773	1.055	1.062	1.199
Q9UMZ2	1075	0.648	Down	0.00093557	S	Synergin gamma	SYNRG	0.999317	5.62827e-07	109.07	S(0.001)LS(0.999)LGDKEISR	2	-0.30587	2	0.735	0.737	0.711	1.019	1.184	1.168
Q9UMZ2	752	0.556	Down	0.00032449	S	Synergin gamma	SYNRG	0.986625	1.74996e-21	147.35	QLS(0.987)LEGS(0.013)GLGVEDLK	2	0.48813	2	0.674	0.631	0.692	1.128	1.162	1.299
Q9UMZ2	1100	0.444	Down	0.00038274	T	Synergin gamma	SYNRG	0.986373	7.08233e-07	100.45	S(0.014)NT(0.986)LNEKPALPVIR	3	-0.030747	1	0.563	0.613	0.562	1.155	1.298	1.459
Q9UMZ2	473	0.645	Down	0.00024196	S	Synergin gamma	SYNRG	0.96359	1.93013e-12	108.08	S(0.001)GS(0.001)LDDS(0.964)FS(0.034)DFQELPASSK	3	0.5973	1	0.705	0.703	0.717	1.024	1.141	1.132
Q12888	523	0.741	Down	0.0051244	S	TP53-binding protein 1	TP53BP1	0.999431	8.73685e-07	97.235	LMLSTSEY(0.002)S(0.999)QS(0.999)PK	3	-0.11253	6	0.822	0.744	0.787	0.998	1.022	1.155
Q12888	1609	0.72	Down	0.003363	T	TP53-binding protein 1	TP53BP1	0.995838	1.46433e-07	91.774	EQYGLGPYEAVT(0.996)PLT(0.004)K	3	0.26148	1	0.774	0.672	0.744	0.984	0.978	1.079
Q12888	380	0.784	Down	0.022437	S	TP53-binding protein 1	TP53BP1	0.963284	3.4848e-16	134.33	STPFIVPS(0.012)S(0.963)PT(0.025)EQEGR	3	0.38138	9	0.865	0.874	0.769	0.968	1.069	1.163
Q12888	525	0.744	Down	0.0032017	S	TP53-binding protein 1	TP53BP1	0.999509	6.35022e-07	101.2	LMLSTS(0.001)EY(0.001)S(0.999)QS(1)PK	2	0.45862	13	0.805	0.766	0.798	0.998	1.032	1.154
Q12888	1114	0.798	Down	0.0119211	S	TP53-binding protein 1	TP53BP1	0.904874	7.62403e-20	124.57	MVIQGPS(0.091)S(0.905)PQGEAMVT(0.004)DVLEDQK	3	-0.59789	6	0.848	0.819	0.837	1.002	0.984	1.153
Q12888	1759	0.831	Down	0.0089447	S	TP53-binding protein 1	TP53BP1	0.970928	3.68124e-23	137.03	LPDGPT(0.181)GS(0.848)S(0.971)EEEEEFLEIPPFNK	3	0.68578	4	0.823	0.819	0.849	0.954	0.97	1.074
Q12888	208	0.6	Down	0.00022462	S	TP53-binding protein 1	TP53BP1	0.999301	9.30661e-13	130.47	LS(0.999)DVDANT(0.001)AIK	3	-0.35475	2	0.641	0.646	0.659	1.001	1.096	1.145
Q12888	1618	0.513	Down	0.00179773	S	TP53-binding protein 1	TP53BP1	1	5.51546e-07	103.79	AADIS(1)LDNLVEGK	3	0.66149	2	0.668	0.628	0.536	1.178	1.068	1.325
Q12888	1678	0.748	Down	0.0041844	S	TP53-binding protein 1	TP53BP1	1	8.6886e-16	140.22	LITSEEERS(1)PAKR	4	-0.52284	9	0.8	0.808	0.762	0.98	1.041	1.146
Q12888	1462	0.629	Down	0.0153765	S	TP53-binding protein 1	TP53BP1	0.798957	5.11656e-44	151.33	RS(0.201)DS(0.799)PEIPFQAAAGPSDGLDASSPGNSFVGLR	3	-1.5385	2	0.617	0.5	0.699	0.905	0.897	1.083
Q12888	1758	0.831	Down	0.0089447	S	TP53-binding protein 1	TP53BP1	0.961762	3.68124e-23	137.03	LPDGPT(0.082)GS(0.962)S(0.956)EEEEEFLEIPPFNK	4	1.6887	4	0.823	0.819	0.849	0.954	0.97	1.074
Q12888	265	0.661	Down	0.00038375	S	TP53-binding protein 1	TP53BP1	0.999916	0.00249033	53.211	SEDMPFS(1)PK	3	-0.40019	5	0.697	0.732	0.724	1.03	1.07	1.158
Q12888	530	1.346	Up	0.042461	S	TP53-binding protein 1	TP53BP1	0.990405	0.0122004	47.894	MES(0.99)LS(0.009)S(0.001)HR	2	-0.19416	1	0.99	1.261	1.302	0.82	0.853	0.966
Q12888	507	0.607	Down	0.00080017	S	TP53-binding protein 1	TP53BP1	0.997361	1.62603e-11	117.38	NSPEDLGLS(0.997)LT(0.002)GDSCK	2	0.44703	3	0.696	0.717	0.734	1.107	1.126	1.305
Q9Y2I1	1282	0.825	Down	0.00067877	T	Nischarin	NISCH	0.910179	4.79369e-08	82.034	T(0.91)PS(0.028)PEPVDKDFY(0.062)SEFGNK	3	-0.50511	2	0.852	0.812	0.819	1.013	0.976	1.02
Q6P1R3	48	0.679	Down	0.000104765	S	Myb/SANT-like DNA-binding domain-containing protein 2	MSANTD2	0.995673	5.35527e-08	63.44	GAS(0.996)PLGPGS(0.004)AAGSGAAASGGLGLGLGGR	3	-0.10506	1	0.721	0.754	0.753	1.072	1.14	1.07
Q9Y2H1	450	0.547	Down	0.0035824	T	Serine/threonine-protein kinase 38-like	STK38L	1	0.00509884	59.265	RFEGLT(1)QR	3	0.85672	1	0.794	0.776	0.631	1.194	1.331	1.502
Q9Y2H1	458	0.811	Down	0.0057005	Y	Serine/threonine-protein kinase 38-like	STK38L	0.956141	0.00391768	85.533	GS(0.025)IPT(0.019)Y(0.956)MK	2	-0.10776	1	0.845	0.803	0.875	1.012	1	1.099
Q9UK58	445	1.546	Up	0.0051217	S	Cyclin-L1	CCNL1	1	1.80705e-08	120.53	RHHNHGS(1)PHLK	4	0.28329	8	1.222	1.406	1.106	0.807	0.756	0.852
Q9UK58	335	0.673	Down	0.022263	S	Cyclin-L1	CCNL1	0.881968	7.50396e-10	76.255	GLNPDGT(0.688)PALS(0.194)T(0.21)LGGFS(0.882)PAS(0.037)KPS(0.302)S(0.688)PR	3	0.019203	1	0.814	0.634	0.664	0.891	1.104	1.141
Q9UK58	355	0.824	Down	0.0102998	S	Cyclin-L1	CCNL1	1	7.55328e-05	84.653	AEEKS(1)PIS(1)INVK	3	0.51057	1	0.881	0.885	0.827	1.012	1.008	1.125
Q9NUQ6	135	0.719	Down	0.00040314	S	SPATS2-like protein	SPATS2L	0.999685	0.000635922	65.043	KIS(1)ILEEPSK	3	-2.1227	1	0.779	0.8	0.783	1.034	1.14	1.11
Q12959	687	0.667	Down	0.0070781	S	Disks large homolog 1	DLG1	0.997952	1.68088e-29	165.16	HVTSNAS(0.998)DS(0.002)ESSYR	3	0.78734	6	0.72	0.806	0.67	1.005	1.063	1.224
Q8IWQ3	412	0.672	Down	0.00028282	S	Serine/threonine-protein kinase BRSK2	BRSK2	0.832166	2.66773e-11	97.246	S(0.832)IS(0.156)GAS(0.011)S(0.001)GLS(0.128)T(0.207)S(0.652)PLS(0.01)S(0.001)PR	3	-0.68641	2	0.723	0.802	0.773	1.119	1.128	1.171
Q8IWQ3	489	0.488	Down	0.00095721	S	Serine/threonine-protein kinase BRSK2	BRSK2	0.999999	0.000767428	87.667	NSFLGS(1)PR	2	-0.075228	5	0.59	0.583	0.635	1.208	1.083	1.413
Q8IWQ3	367	0.742	Down	0.0040847	S	Serine/threonine-protein kinase BRSK2	BRSK2	1	0.00224573	58.592	VDS(1)PMLNR	2	-0.45521	3	0.814	0.851	0.842	1.03	1.133	1.217
Q8IWQ3	439	0.772	Down	0.0083158	S	Serine/threonine-protein kinase BRSK2	BRSK2	0.994162	0.00125029	79.659	GS(0.994)PLPT(0.006)PK	2	-0.12149	1	0.796	0.912	0.869	1.035	1.148	1.154
Q9HB19	185	0.68	Down	0.0036448	Y	Pleckstrin homology domain-containing family A member 2	PLEKHA2	0.963415	0.000250388	89.507	S(0.005)QS(0.026)Y(0.963)IPT(0.006)SGCR	2	-0.10222	1	0.7	0.678	0.812	1.041	1.039	1.141
Q8NI27	1393	0.742	Down	0.00083705	S	THO complex subunit 2	THOC2	0.996559	0.000207846	72.433	TPVSGS(0.003)LKS(0.997)PVPR	2	0.65155	3	0.79	0.823	0.812	1.039	1.153	1.075
Q86TV6	630	0.678	Down	0.000184947	S	Tetratricopeptide repeat protein 7B	TTC7B	0.967969	1.58083e-08	84.615	GS(0.032)S(0.968)LLDR	2	-0.045112	2	0.695	0.731	0.71	0.998	1.082	1.072
Q86TV6	160	0.721	Down	0.0032235	S	Tetratricopeptide repeat protein 7B	TTC7B	0.979314	6.46283e-11	124.84	LPIS(0.002)S(0.008)S(0.979)T(0.011)SNLHVDR	3	0.022534	5	0.747	0.735	0.842	1.043	1.042	1.139
Q14469	12	0.392	Down	0.00028038	S	Transcription factor HES-1	HES1	0.856949	1.90245e-28	152.88	NS(0.026)S(0.118)S(0.857)PVAATPASVNTTPDKPK	3	-0.62918	1	0.52	0.435	0.449	1.067	1.227	1.284
Q9HCG8	33	1.536	Up	0.00125716	Y	Pre-mRNA-splicing factor CWC22 homolog	CWC22	0.916087	0.000331805	80.245	Y(0.916)EEQERS(0.084)PR	3	-0.95014	2	1.194	1.329	1.207	0.751	0.813	0.864
Q8TDZ2	1057	0.603	Down	0.0028205	S	[F-actin]-monooxygenase MICAL1	MICAL1	0.999996	0.000345776	66.022	RLS(1)ELALGTGAQG	2	0.25842	1	0.697	0.607	0.715	1.029	1.072	1.245
Q5SYC1	302	0.744	Down	0.0049995	S	Clavesin-2	CLVS2	0.939	4.2128e-13	136.39	SQS(0.939)VVDPT(0.061)VLK	2	-0.17808	3	0.792	0.832	0.822	0.989	1.158	1.141
Q3MHD2	75	0.7	Down	0.00092055	T	Protein LSM12 homolog	LSM12	0.988473	1.50359e-05	88.19	T(0.011)ET(0.988)PPPLASLNVSK	2	-0.094986	9	0.855	0.754	0.792	1.119	1.128	1.185
O75427	506	0.608	Down	0.00167676	S	Leucine-rich repeat and calponin homology domain-containing protein 4	LRCH4	1	0.00954639	59.645	PNS(1)FLFR	2	-0.23927	2	0.688	0.717	0.802	1.137	1.167	1.327
Q9C0J8	971	0.529	Down	9.5916e-05	S	pre-mRNA 3' end processing protein WDR33	WDR33	1	0.000735731	52.112	GPPNHHMGPMS(1)ER	3	-0.13802	1	0.618	0.583	0.627	1.113	1.113	1.23
Q9C0J8	1279	0.741	Down	0.0172042	S	pre-mRNA 3' end processing protein WDR33	WDR33	0.994877	7.00673e-30	169.15	SS(0.005)S(0.995)LDGEHHDGYHR	2	-0.60148	10	0.783	0.796	0.795	1.017	1.033	1.152
Q99759	166	0.715	Down	0.0061754	S	Mitogen-activated protein kinase kinase kinase 3	MAP3K3	0.999383	1.40233e-09	114.7	HLS(0.999)VS(0.001)SQNPGR	3	0.43115	3	0.811	0.784	0.719	0.983	1.077	1.178
Q7Z6E9	772	0.725	Down	0.03356	S	E3 ubiquitin-protein ligase RBBP6	RBBP6	0.93532	0.00876136	40.187	Y(0.169)HS(0.948)RS(0.948)RS(0.935)PQAFR	4	-0.22831	1	0.689	0.874	0.883	1.026	1.085	1.261
Q7Z6E9	770	1.37	Up	0.0020426	S	E3 ubiquitin-protein ligase RBBP6	RBBP6	0.947822	0.0023015	65.278	Y(0.169)HS(0.948)RS(0.948)RS(0.935)PQAFR	4	-0.22831	6	1.172	1.234	1.206	0.833	0.851	0.953
Q7Z6E9	984	0.7	Down	0.00193754	T	E3 ubiquitin-protein ligase RBBP6	RBBP6	0.999997	2.83881e-06	67.827	DDAT(1)PVRDEPMDAESITFK	4	-0.45364	2	0.726	0.775	0.785	1.01	1.084	1.171
Q7Z6E9	1626	0.732	Down	0.00025931	S	E3 ubiquitin-protein ligase RBBP6	RBBP6	0.779416	0.000910765	93.938	LS(0.216)S(0.779)DLT(0.005)R	2	0.18263	2	0.784	0.765	0.785	1.022	1.055	1.11
Q7Z6E9	1328	0.733	Down	0.0062427	S	E3 ubiquitin-protein ligase RBBP6	RBBP6	1	2.56495e-07	102.89	WDKDDFES(1)EEEDVK	3	-0.53699	2	0.831	0.785	0.791	0.989	1.094	1.199
Q7Z6E9	1179	0.617	Down	0.00031748	S	E3 ubiquitin-protein ligase RBBP6	RBBP6	0.999999	3.46028e-08	110.35	LEVTEIVKPS(1)PK	3	-0.044195	4	0.705	0.72	0.698	1.071	1.14	1.232
Q7Z6E9	815	0.617	Down	0.0035584	S	E3 ubiquitin-protein ligase RBBP6	RBBP6	1	1.02347e-06	105.19	S(1)VDFRDPFEK	3	0.59388	1	0.686	0.677	0.588	0.93	1.108	1.124
Q7Z6E9	768	0.725	Down	0.03356	S	E3 ubiquitin-protein ligase RBBP6	RBBP6	0.947822	0.00876136	40.187	Y(0.169)HS(0.948)RS(0.948)RS(0.935)PQAFR	4	-0.22831	1	0.689	0.874	0.883	1.026	1.085	1.261
Q9H583	1190	0.734	Down	0.0034444	S	HEAT repeat-containing protein 1	HEATR1	0.964681	2.72647e-08	93.416	S(0.965)QDLES(0.007)VQEVGGSY(0.028)WQR	2	0.27434	3	0.785	0.761	0.77	0.978	1.152	1.025
P16949	38	0.458	Down	5.641e-05	S	Stathmin	STMN1	1	1.58388e-15	140.27	ESVPEFPLS(1)PPK	2	0.57788	51	0.586	0.598	0.547	1.194	1.248	1.338
P16949	25	0.411	Down	4.3034e-05	S	Stathmin	STMN1	1	1.04715e-14	134.93	RAS(1)GQAFELILS(1)PR	3	-0.0057902	10	0.51	0.541	0.542	1.195	1.298	1.384
P16949	63	0.404	Down	6.2122e-05	S	Stathmin	STMN1	1	2.80087e-05	99.991	RKS(1)HEAEVLK	4	0.14811	3	0.501	0.472	0.45	1.084	1.185	1.251
P16949	46	0.76	Down	0.0061017	S	Stathmin	STMN1	1	2.03203e-07	119.74	DLS(1)LEEIQK	2	0.085901	4	0.831	0.806	0.827	0.993	1.068	1.182
Q9UK61	673	0.488	Down	0.00042153	S	Protein TASOR	FAM208A	0.999238	2.50758e-06	95.981	SSHS(0.999)LDYDKDR	3	0.022244	4	0.52	0.527	0.468	0.934	1.044	1.129
Q9UK61	979	0.609	Down	9.8729e-05	S	Protein TASOR	FAM208A	0.910407	8.4601e-06	80.236	S(0.394)S(0.087)DY(0.508)QFPS(0.056)S(0.91)PFT(0.042)DT(0.003)LK	2	0.47687	1	0.704	0.664	0.658	1.129	1.141	1.058
Q92688	244	1.457	Up	0.0090644	T	Acidic leucine-rich nuclear phosphoprotein 32 family member B	ANP32B	1	6.46155e-08	112.02	KRET(1)DDEGEDD	2	-1.0537	3	1.17	1.055	1.13	0.674	0.757	0.872
Q969K3	254	0.765	Down	0.0104757	S	E3 ubiquitin-protein ligase RNF34	RNF34	0.987779	1.46177e-11	96.35	AS(0.988)LS(0.012)DLSSLDDVEGMSVR	3	-0.53066	2	0.793	0.882	0.817	1.025	1.038	1.196
P23588	283	0.56	Down	0.00178153	S	Eukaryotic translation initiation factor 4B	EIF4B	0.999814	0.00125877	91.064	AFGS(1)GYR	2	0.16595	1	0.652	0.523	0.593	0.959	1.112	1.087
P23588	406	0.757	Down	0.006144	S	Eukaryotic translation initiation factor 4B	EIF4B	1	1.24992e-06	96.391	ERHPS(1)WR	3	-0.72522	11	0.824	0.854	0.844	1.023	1.089	1.218
P23588	459	0.601	Down	0.00057867	S	Eukaryotic translation initiation factor 4B	EIF4B	0.941607	1.47796e-14	114.15	EEDCHS(0.942)PT(0.047)S(0.012)KPPKPDQPLK	5	0.74688	3	0.809	0.744	0.787	1.269	1.214	1.412
P23588	409	0.776	Down	0.0062809	S	Eukaryotic translation initiation factor 4B	EIF4B	0.99881	1.24992e-06	96.391	ERHPS(1)WRS(0.999)EET(0.001)QER	4	-0.34561	2	0.828	0.844	0.856	1.025	1.043	1.189
Q15836	58	0.815	Down	0.04876	S	Vesicle-associated membrane protein 3	VAMP3	0.999987	4.48412e-09	99.409	ADALQAGAS(1)QFETSAAK	3	0.26978	1	0.741	0.89	0.798	0.928	0.959	1.094
Q9BPX3	674	0.792	Down	0.026662	S	Condensin complex subunit 3	NCAPG	0.999992	4.90071e-34	149.54	TLHCEGTEINS(1)DDEQESKEVEETATAK	4	0.56173	2	0.935	0.863	0.918	1.117	1.033	1.28
Q9UN79	386	0.676	Down	0.038498	S	Transcription factor SOX-13	SOX13	0.848758	1.67611e-06	98.105	DLISLDS(0.151)S(0.849)PAK	3	0.26526	1	0.742	0.77	0.768	1.121	0.976	1.274
Q96Q05	953	0.768	Down	0.0082002	S	Trafficking protein particle complex subunit 9	TRAPPC9	0.999975	2.97207e-26	166.48	FNFESFPES(1)PGEK	3	-0.85486	5	0.832	0.79	0.881	1.01	1.075	1.175
Q7Z417	87	0.803	Down	0.029025	T	Nuclear fragile X mental retardation-interacting protein 2	NUFIP2	1	9.2883e-07	106.58	HTLQQHQET(1)PK	3	-0.32072	2	0.916	0.875	0.906	0.999	1.117	1.244
P0C1Z6	252	0.713	Down	0.040662	S	TCF3 fusion partner	TFPT	1	7.89496e-10	123.72	LLPYPTLAS(1)PAS(1)D	2	0.23717	6	0.764	0.625	0.839	0.942	0.985	1.199
P0C1Z6	249	0.713	Down	0.040662	S	TCF3 fusion partner	TFPT	0.999997	7.89496e-10	123.72	LLPYPTLAS(1)PAS(1)D	2	0.23717	6	0.764	0.625	0.839	0.942	0.985	1.199
Q9NQW6	339	0.661	Down	0.025781	S	Anillin	ANLN	0.994739	2.28483e-05	93.649	STLS(0.995)QT(0.005)VPSK	2	0.021434	2	0.766	0.775	0.792	1.137	1.063	1.33
Q9NQW6	225	0.7	Down	0.0043433	S	Anillin	ANLN	0.999978	2.35056e-05	74.657	QNS(1)VQEQPGTACLSK	3	0.21796	1	0.722	0.818	0.76	0.991	1.159	1.137
Q9NQW6	795	1.367	Up	0.0021565	S	Anillin	ANLN	0.901585	3.211e-05	80.387	NKAS(0.087)PQS(0.902)EFMPS(0.011)K	3	-0.78541	4	1.181	1.15	1.276	0.826	0.894	0.918
Q9NQW6	485	0.653	Down	0.0068601	S	Anillin	ANLN	0.989842	4.14898e-07	113.24	TQS(0.99)LPVT(0.01)EK	2	-0.49473	3	0.75	0.785	0.621	1.027	1.084	1.191
Q8IUF8	309	0.788	Down	0.0124819	S	Ribosomal oxygenase 2	RIOX2	1	0.00953249	52.49	RLS(1)GFLR	3	0.24497	2	0.868	0.802	0.881	1.036	1.02	1.181
Q86SQ0	334	0.764	Down	0.047198	S	Pleckstrin homology-like domain family B member 2	PHLDB2	0.999539	5.07343e-18	113.31	TSASEGNPYVSSTLSVPAS(1)PR	2	0.85695	2	0.833	0.783	0.751	0.99	0.899	1.211
Q86SQ0	157	0.777	Down	0.021761	S	Pleckstrin homology-like domain family B member 2	PHLDB2	0.999993	3.26406e-09	107.56	HKS(1)HDNVYSLGGLEGR	4	-0.046141	2	0.726	0.692	0.754	0.842	0.907	1.045
Q86SQ0	965	0.441	Down	0.0055579	S	Pleckstrin homology-like domain family B member 2	PHLDB2	0.930331	0.000419822	61.344	GY(0.07)NHQQMS(0.93)EGHR	3	-0.19947	1	0.541	0.731	0.433	1.355	1.223	1.286
Q8N1G0	1057	0.779	Down	0.0072416	S	Zinc finger protein 687	ZNF687	1	2.20784e-14	127.07	HGLQLGAQS(1)PGR	3	-0.42832	7	0.78	0.825	0.789	0.956	1	1.116
Q8N1G0	266	1.392	Up	0.0028387	S	Zinc finger protein 687	ZNF687	0.999672	1.07291e-06	97.352	QS(1)PGHQS(0.999)PLAS(0.001)PK	3	1.0225	2	1.097	1.224	1.064	0.767	0.828	0.836
Q8N1G0	495	0.692	Down	0.0044362	S	Zinc finger protein 687	ZNF687	0.80363	0.00234242	54.09	T(0.009)QS(0.804)S(0.188)LVEAFNK	2	0.065923	1	0.722	0.81	0.762	0.989	1.167	1.157
Q8N1G0	433	0.776	Down	0.0107237	S	Zinc finger protein 687	ZNF687	0.844495	7.52906e-09	110.55	AVVLPGGT(0.002)AT(0.153)S(0.844)PK	2	0.17507	3	0.821	0.797	0.857	0.989	1.027	1.172
Q8N1G0	253	0.689	Down	0.0079173	S	Zinc finger protein 687	ZNF687	0.970041	3.26176e-12	101.48	ATDIPAS(0.03)AS(0.97)PPPVAGVPFFK	4	-0.039666	4	0.699	0.683	0.718	0.96	0.921	1.168
Q8N1G0	377	0.613	Down	0.00038056	T	Zinc finger protein 687	ZNF687	0.963839	0.000142135	88.768	LS(0.028)PAT(0.964)PT(0.008)S(0.001)EGPK	3	0.41543	4	0.652	0.714	0.696	1.059	1.109	1.194
Q8N1G0	1106	0.734	Down	0.0058842	S	Zinc finger protein 687	ZNF687	1	0.000332558	66.784	GGPGS(1)GGHGPLR	2	-0.71237	2	0.747	0.717	0.792	0.925	1.072	1.075
Q9Y4P8	231	2.35	Up	0.0030576	S	WD repeat domain phosphoinositide-interacting protein 2	WIPI2	1	0.00591473	50.354	VFS(1)IPEGQK	2	0.63985	1	1.475	1.512	1.983	0.615	0.661	0.839
O14647	1807	0.604	Down	0.00153521	S	Chromodomain-helicase-DNA-binding protein 2	CHD2	0.999486	0.00749663	45.992	S(0.001)PLDHRS(0.999)PLER	3	0.83475	1	0.749	0.808	0.714	1.132	1.366	1.264
Q15061	431	0.742	Down	0.022484	S	WD repeat-containing protein 43	WDR43	0.989845	0.000105842	89.374	RKS(0.99)GGNEVS(0.01)IEER	3	0.42059	1	0.81	0.802	0.706	0.937	1.005	1.182
Q15061	77	1.434	Up	0.0042155	S	WD repeat-containing protein 43	WDR43	1	0.00940119	46.985	LQAKES(1)PQR	3	1.1097	2	1.065	1.147	1.176	0.755	0.734	0.874
Q15061	394	0.622	Down	1.84356e-05	T	WD repeat-containing protein 43	WDR43	0.999904	0.00229215	52.527	VRT(1)PVMNSEAK	3	1.3519	3	0.744	0.701	0.729	1.171	1.145	1.178
Q96QE3	602	0.785	Down	0.032242	S	ATPase family AAA domain-containing protein 5	ATAD5	0.795017	0.000244906	74.29	IS(0.055)S(0.795)T(0.074)PT(0.055)T(0.02)ET(0.001)IR	2	2.5276	1	0.755	0.785	0.904	1.038	0.945	1.13
P51674	267	0.811	Down	0.0056407	S	Neuronal membrane glycoprotein M6-a	GPM6A	0.943957	7.11257e-07	94.973	SKEEQELHDIHS(0.944)T(0.056)R	4	-0.10221	2	0.841	0.888	0.885	1.022	1.054	1.146
Q9UBP0	268	0.64	Down	0.00089764	S	Spastin	SPAST	0.970666	9.11715e-06	84.508	APS(0.971)Y(0.003)S(0.026)GLSMVSGVK	2	0.68972	8	0.739	0.75	0.684	1.043	1.157	1.197
Q9BY42	287	0.462	Down	0.00075646	S	Protein RTF2 homolog	RTFDC1	0.912265	4.09814e-08	113.61	SLFTTHS(0.088)S(0.912)AK	3	-0.78923	1	0.574	0.479	0.445	1.022	1.063	1.154
Q9Y608	309	0.645	Down	0.0041	S	Leucine-rich repeat flightless-interacting protein 2	LRRFIP2	0.868833	0.0257702	41.542	QY(0.026)AENY(0.026)T(0.001)RPS(0.078)S(0.869)R	2	-2.3436	1	0.77	0.646	0.681	1.025	1.024	1.2
Q53LP3	513	0.406	Down	0.00024186	S	Ankyrin repeat domain-containing protein SOWAHC	SOWAHC	0.997705	9.785e-11	133.05	GHS(0.998)PFT(0.002)LRPK	3	-0.18487	1	0.479	0.572	0.543	1.196	1.306	1.423
Q9H3U1	15	0.62	Down	0.0024044	T	Protein unc-45 homolog A	UNC45A	0.999904	0.000162028	80.411	PAT(1)PGASSVEQLR	2	0.16495	2	0.683	0.718	0.83	1.108	1.233	1.255
Q8IWC1	185	0.744	Down	0.012095	S	MAP7 domain-containing protein 3	MAP7D3	0.958239	1.89416e-22	149.71	S(0.001)AS(0.958)T(0.041)EKLEQGTSALIR	3	0.36872	2	0.78	0.754	0.852	0.955	1.099	1.155
Q8IWC1	831	0.648	Down	0.01784	S	MAP7 domain-containing protein 3	MAP7D3	0.880876	4.31321e-07	94.387	DTSIQEVVS(0.047)RPS(0.881)S(0.071)K	3	1.6582	2	0.781	0.699	0.638	1.077	1.108	1.082
Q8IWC1	490	0.349	Down	1.95781e-05	S	MAP7 domain-containing protein 3	MAP7D3	0.856055	4.2936e-06	104.07	LS(0.136)S(0.856)YT(0.008)ECYK	3	-1.1084	3	0.45	0.398	0.393	1.178	1.168	1.214
Q6ZU65	13	0.473	Down	0.00115809	S	Ubinuclein-2	UBN2	0.870002	0.000387247	73.435	VAFIS(0.13)LS(0.87)PVR	2	0.15251	1	0.484	0.584	0.554	0.989	1.197	1.242
P49588	555	1.239	Up	0.0065568	S	Alanine--tRNA ligase, cytoplasmic	AARS	0.767997	1.00896e-15	140.28	VDDS(0.232)S(0.768)EDKTEFTVK	3	1.3652	1	1.082	1.075	1.191	0.884	0.874	0.945
P49916	210	0.663	Down	0.00099796	S	DNA ligase 3	LIG3	0.940781	1.15552e-25	164.66	LTTTGQVT(0.059)S(0.941)PVK	3	0.049241	3	0.796	0.701	0.758	1.069	1.15	1.183
Q99575	367	0.769	Down	0.0063649	S	Ribonucleases P/MRP protein subunit POP1	POP1	0.982586	4.07198e-16	133.16	SAVCIADPLPT(0.017)PS(0.983)QEK	3	-0.49545	4	0.812	0.864	0.813	1.035	1.023	1.179
P32119	112	0.757	Down	0.0057758	S	Peroxiredoxin-2	PRDX2	0.999917	4.36933e-06	97.69	RLS(1)EDYGVLK	3	0.12771	2	0.717	0.687	0.722	0.885	0.894	1.03
Q15345	276	0.483	Down	0.00026337	S	Leucine-rich repeat-containing protein 41	LRRC41	0.999999	1.8956e-29	161.75	APS(1)RDEGSLLLGSR	3	-0.13104	1	0.611	0.595	0.548	1.098	1.234	1.302
Q9C0E2	521	0.531	Down	0.000136366	S	Exportin-4	XPO4	0.999992	1.22158e-22	144.75	HQQQLLAS(1)PGSSTVDNK	3	-0.21388	2	0.64	0.694	0.718	1.238	1.271	1.358
Q14152	881	0.776	Down	0.006364	S	Eukaryotic translation initiation factor 3 subunit A	EIF3A	0.950508	0.00159915	71.085	RLGDS(0.951)S(0.048)LS(0.001)R	2	-0.1451	2	0.772	0.798	0.829	0.961	1.014	1.115
Q14152	1336	0.676	Down	0.0027411	S	Eukaryotic translation initiation factor 3 subunit A	EIF3A	1	7.17405e-09	111.66	RVPPPALS(1)RDR	3	-0.21865	10	0.733	0.76	0.728	0.98	1.113	1.192
Q14152	882	0.628	Down	0.00116103	S	Eukaryotic translation initiation factor 3 subunit A	EIF3A	0.919421	8.81108e-06	96.067	RLGDS(0.077)S(0.919)LS(0.004)R	3	1.0719	2	0.617	0.686	0.745	1.114	1.059	1.087
Q5VSY0	27	1.29	Up	0.00052441	S	G kinase-anchoring protein 1	GKAP1	0.980485	1.64047e-18	128.29	FALLQVDSGS(0.012)GS(0.98)DS(0.007)EPGK	3	0.09078	2	1.153	1.062	1.107	0.851	0.852	0.872
Q6NT16	438	1.901	Up	0.00106015	S	MFS-type transporter SLC18B1	SLC18B1	0.978811	2.68197e-10	122.49	S(0.019)KS(0.979)QNILS(0.002)T(0.001)EEER	2	0.21027	2	1.331	1.343	1.456	0.657	0.688	0.828
Q969J2	501	0.736	Down	0.0086424	S	Zinc finger protein with KRAB and SCAN domains 4	ZKSCAN4	1	9.59817e-06	95.094	NRS(1)LIEHQK	3	-1.0734	2	0.882	0.809	0.777	1.013	1.131	1.208
Q00653	858	0.545	Down	0.000160935	S	Nuclear factor NF-kappa-B p100 subunit	NFKB2	0.942237	0.000317267	72.321	DKLPS(0.942)T(0.058)AEVK	3	0.28281	1	0.652	0.669	0.596	1.121	1.166	1.23
Q9Y618	67	0.53	Down	0.00041635	S	Nuclear receptor corepressor 2	NCOR2	0.999355	0.000149523	75.146	RRPS(0.999)LLS(0.001)EFQPGNER	3	0.0062439	1	0.659	0.617	0.66	1.23	1.1	1.325
Q9Y618	2269	0.695	Down	0.0032993	S	Nuclear receptor corepressor 2	NCOR2	0.997987	1.33475e-05	82.01	S(0.998)PGNT(0.002)SQPPAFFSK	3	0.16221	1	0.778	0.711	0.756	1.024	1.016	1.189
Q9Y618	1236	0.57	Down	5.6642e-05	S	Nuclear receptor corepressor 2	NCOR2	0.801862	7.1301e-06	88.427	GS(0.802)IT(0.198)HGTPADVLYK	3	0.86831	1	0.744	0.697	0.741	1.242	1.253	1.334
Q9Y618	956	0.677	Down	0.00054266	S	Nuclear receptor corepressor 2	NCOR2	1	0.000652512	61.265	ANAS(1)PQKPLDLK	4	-0.22197	2	0.731	0.75	0.765	1.03	1.122	1.164
Q8NG27	265	0.627	Down	0.00154336	S	E3 ubiquitin-protein ligase Praja-1	PJA1	1	0.000110648	79.875	NLAS(1)PNCVKPK	3	-1.2219	1	0.741	0.643	0.757	1.064	1.168	1.18
Q8NG27	70	0.694	Down	0.0030403	S	E3 ubiquitin-protein ligase Praja-1	PJA1	0.98444	0.00109952	76.302	S(0.015)RS(0.984)PFSTTR	2	-0.15491	1	0.795	0.681	0.781	1.021	1.122	1.108
Q13206	7	0.768	Down	0.032003	S	Probable ATP-dependent RNA helicase DDX10	DDX10	0.960603	0.000142991	66.201	T(0.003)ANS(0.961)PGS(0.036)GARPDPVR	2	-0.27698	4	0.835	0.842	0.823	1.016	1.051	1.188
Q13206	539	0.693	Down	0.00055554	S	Probable ATP-dependent RNA helicase DDX10	DDX10	0.997896	5.31881e-21	150.05	APS(0.998)LT(0.002)NDEVEEFR	3	-0.37939	4	0.758	0.753	0.781	1.062	1.064	1.179
O15231	465	0.524	Down	0.00044182	S	Zinc finger protein 185	ZNF185	0.989221	2.83826e-10	113.36	RES(0.989)CGS(0.007)S(0.004)VLTDFEGK	3	-0.11008	1	0.625	0.649	0.689	1.133	1.251	1.364
P16104	140	1.593	Up	0.0071777	S	Histone H2AX	H2AFX	0.998553	0.00114021	70.942	AT(0.001)QAS(0.999)QEY	2	0.35056	5	1.217	1.463	1.24	0.716	0.828	0.916
Q96QC0	398	0.492	Down	0.00052256	S	Serine/threonine-protein phosphatase 1 regulatory subunit 10	PPP1R10	0.983859	7.52463e-05	90.05	S(0.984)VT(0.016)WPEEGK	3	-0.058637	1	0.642	0.54	0.542	1.077	1.228	1.198
Q96QC0	313	0.719	Down	0.0043984	S	Serine/threonine-protein phosphatase 1 regulatory subunit 10	PPP1R10	0.996019	1.80065e-06	90.385	VLS(0.996)PT(0.004)AAK	3	0.14098	4	0.795	0.762	0.73	0.967	1.059	1.153
Q5JSH3	403	0.719	Down	0.002881	S	WD repeat-containing protein 44	WDR44	0.999998	2.43276e-60	190.82	EYVSNDAAQS(1)DDEEKLQSQPTDTDGGR	3	-0.014517	1	0.748	0.854	0.779	1.101	1.166	1.043
Q5JSH3	262	0.629	Down	0.00197638	S	WD repeat-containing protein 44	WDR44	0.999994	6.81846e-14	142.1	S(1)ELEFETLK	2	0.50197	3	0.752	0.744	0.677	1.037	1.164	1.251
Q5JSH3	219	0.475	Down	3.8156e-05	T	WD repeat-containing protein 44	WDR44	1	5.24533e-10	120.92	HLT(1)PEPDIVASTK	3	0.69912	1	0.589	0.627	0.57	1.194	1.275	1.292
Q5JSH3	162	0.573	Down	0.0033603	S	WD repeat-containing protein 44	WDR44	0.844306	1.21034e-35	158.67	LTQT(0.016)S(0.114)S(0.844)T(0.025)EQLNVLETETEVLNK	4	0.15464	1	0.776	0.594	0.653	1.095	1.276	1.162
Q5JSH3	96	0.815	Down	0.0101374	S	WD repeat-containing protein 44	WDR44	0.995059	3.03389e-10	117.18	ELSDQAT(0.005)AS(0.995)PIVAR	3	-0.10074	4	0.811	0.912	0.838	1.001	1.101	1.039
Q9H1E3	204	1.274	Up	0.00057776	S	Nuclear ubiquitous casein and cyclin-dependent kinase substrate 1	NUCKS1	0.979497	5.36983e-19	132.84	EKT(0.062)PS(0.979)PKEEDEEPES(0.959)PPEK	4	-0.54237	1	1.113	1.197	1.187	0.9	0.922	0.922
Q9H1E3	179	0.77	Down	0.0176409	T	Nuclear ubiquitous casein and cyclin-dependent kinase substrate 1	NUCKS1	0.992952	0.00104576	77.387	AT(0.007)VT(0.993)PS(1)PVKGK	3	-0.19727	1	0.83	0.834	0.772	0.931	1.093	1.138
Q9H1E3	19	0.781	Down	0.034017	S	Nuclear ubiquitous casein and cyclin-dependent kinase substrate 1	NUCKS1	1	1.53565e-65	207.64	KVVDYSQFQES(1)DDADEDYGR	3	-0.207	10	0.851	0.85	0.864	1.049	1.038	1.198
Q9H1E3	113	1.727	Up	0.0010753	S	Nuclear ubiquitous casein and cyclin-dependent kinase substrate 1	NUCKS1	1	5.14792e-21	111.55	EMLMEDVGS(1)EEEQEEEDEAPFQEK	3	0.0064832	2	1.333	1.277	1.458	0.738	0.75	0.868
Q9Y2K2	469	0.709	Down	0.00086068	T	Serine/threonine-protein kinase SIK3	SIK3	1	9.62795e-05	84.169	RHT(1)VGVADPR	2	0.13187	3	0.795	0.78	0.728	1.093	1.128	1.027
Q9Y2K2	978	0.586	Down	0.00054126	S	Serine/threonine-protein kinase SIK3	SIK3	0.997234	1.97262e-06	96.745	HS(0.997)LT(0.003)GHSDIR	3	0.97436	2	0.703	0.731	0.638	1.132	1.143	1.26
Q2M2I8	640	0.707	Down	0.00151585	T	AP2-associated protein kinase 1	AAK1	0.87735	7.36435e-09	106.39	ILS(0.113)DVT(0.877)HS(0.01)AVFGVPASK	2	0.5821	1	0.797	0.753	0.696	1.039	1.033	1.107
Q2M2I8	637	0.7	Down	0.00032008	S	AP2-associated protein kinase 1	AAK1	0.99226	1.08354e-51	194.19	ILS(0.992)DVT(0.007)HSAVFGVPASK	3	0.2143	2	0.756	0.709	0.714	1.01	1.018	1.087
Q2M2I8	624	0.733	Down	0.0134628	S	AP2-associated protein kinase 1	AAK1	0.763212	0.00225252	72.321	VGS(0.018)LT(0.982)PPS(0.237)S(0.763)PK	3	0.078107	1	0.809	0.882	0.742	0.998	1.121	1.201
O15021	2520	0.822	Down	0.031737	S	Microtubule-associated serine/threonine-protein kinase 4	MAST4	0.898107	0.00300247	65.719	S(0.025)DS(0.898)LPS(0.077)FR	2	-0.76154	1	0.793	0.852	0.878	0.93	1.026	1.112
O95758	454	3.352	Up	0.00012405	S	Polypyrimidine tract-binding protein 3	PTBP3	0.997352	6.63903e-06	100.04	DFS(0.003)NS(0.997)PLHR	3	-0.20195	3	1.762	1.971	2.079	0.523	0.556	0.655
Q09666	5739	0.398	Down	1.89418e-05	S	Neuroblast differentiation-associated protein AHNAK	AHNAK	0.943893	1.15916e-11	98.684	GGVTGSPEAS(0.001)IS(0.055)GS(0.944)KGDLK	3	0.77263	1	0.512	0.456	0.509	1.222	1.235	1.255
Q09666	5841	0.652	Down	0.00098332	S	Neuroblast differentiation-associated protein AHNAK	AHNAK	0.999306	1.53449e-11	125.5	GHYEVT(0.001)GS(0.999)DDETGK	3	0.579	2	0.702	0.641	0.715	0.979	1.077	1.102
Q09666	5752	0.634	Down	0.0034972	S	Neuroblast differentiation-associated protein AHNAK	AHNAK	0.992692	2.21816e-25	154.6	AS(0.007)LGS(0.993)LEGEAEAEASSPK	2	0.25975	3	0.736	0.685	0.649	1.036	1	1.229
Q09666	5110	0.506	Down	0.00025814	S	Neuroblast differentiation-associated protein AHNAK	AHNAK	1	0.000866282	60.55	FKAEAPLPS(1)PK	3	-0.48728	2	0.621	0.571	0.544	1.122	1.076	1.232
Q09666	1571	0.594	Down	0.0055391	S	Neuroblast differentiation-associated protein AHNAK	AHNAK	0.999868	0.00626221	45.28	MPS(1)MNIQTHK	3	0.52573	1	0.635	0.582	0.717	1.072	0.954	1.232
Q09666	5830	0.52	Down	0.0003979	S	Neuroblast differentiation-associated protein AHNAK	AHNAK	0.999976	0.000514185	69.314	FGTFGGLGS(1)K	2	-0.06921	1	0.581	0.625	0.562	1.025	1.215	1.158
Q09666	5031	0.708	Down	0.048397	S	Neuroblast differentiation-associated protein AHNAK	AHNAK	1	0.018514	44.349	IHMS(1)GPK	3	0.33239	1	0.79	0.663	0.778	1.154	0.84	1.157
Q09666	4903	0.548	Down	0.00067908	S	Neuroblast differentiation-associated protein AHNAK	AHNAK	0.999503	0.0106537	58.246	LSGPS(1)LK	2	-0.12884	1	0.621	0.646	0.616	1.021	1.152	1.26
Q09666	210	0.628	Down	0.00070095	S	Neuroblast differentiation-associated protein AHNAK	AHNAK	0.838727	6.37764e-05	58.107	LPS(0.839)GS(0.112)GAAS(0.048)PT(0.001)GSAVDIR	2	0.35186	3	0.751	0.703	0.699	1.046	1.189	1.194
Q09666	218	0.727	Down	0.00107604	T	Neuroblast differentiation-associated protein AHNAK	AHNAK	0.774394	1.10616e-18	139.28	LPSGSGAAS(0.213)PT(0.774)GS(0.012)AVDIR	2	0.041891	1	0.758	0.793	0.798	1.021	1.065	1.147
Q09666	135	0.506	Down	7.7762e-05	S	Neuroblast differentiation-associated protein AHNAK	AHNAK	0.999908	2.1665e-16	129.32	LKS(1)EDGVEGDLGETQSR	3	0.21945	2	0.631	0.591	0.585	1.212	1.115	1.245
Q09666	2580	0.522	Down	8.0525e-05	S	Neuroblast differentiation-associated protein AHNAK	AHNAK	1	0.000847386	57.434	IS(1)MPDFDLHLK	3	-0.053414	1	0.735	0.648	0.713	1.353	1.358	1.308
Q09666	177	0.562	Down	0.0027842	S	Neuroblast differentiation-associated protein AHNAK	AHNAK	0.951566	2.3162e-05	93.623	DIDIS(0.048)S(0.952)PEFK	2	3.6754	2	0.648	0.691	0.719	1.221	1.228	1.212
Q09666	216	0.731	Down	0.029605	S	Neuroblast differentiation-associated protein AHNAK	AHNAK	0.787518	3.39804e-06	74.364	LPSGSGAAS(0.788)PT(0.173)GS(0.039)AVDIR	2	-0.7259	1	0.813	0.805	0.801	1.02	1.066	1.222
Q09666	5731	0.599	Down	0.00044207	S	Neuroblast differentiation-associated protein AHNAK	AHNAK	0.985985	1.64512e-08	109.36	GGVT(0.013)GS(0.986)PEAS(0.001)ISGSK	2	0.31223	3	0.679	0.702	0.623	1.044	1.141	1.159
P63261	52	1.338	Up	0.0064553	S	Actin, cytoplasmic 2	ACTG1	0.998479	5.87811e-19	121.1	HQGVMVGMGQKDS(0.998)Y(0.002)VGDEAQSK	4	-0.60341	2	1.101	1.14	1.012	0.813	0.749	0.87
P63261	33	1.542	Up	0.0090191	S	Actin, cytoplasmic 2	ACTG1	1	2.09814e-06	98.368	AVFPS(1)IVGRPR	3	-0.23932	1	1.247	1.225	1.339	0.752	0.744	0.976
Q9H1B7	69	0.588	Down	0.00111533	S	Interferon regulatory factor 2-binding protein-like	IRF2BPL	1	1.21402e-12	106.35	AHGCFQDGRS(1)PGPPPPVGVK	4	0.61668	1	0.696	0.605	0.7	1.06	1.118	1.223
P43250	484	0.539	Down	0.000178604	S	G protein-coupled receptor kinase 6	GRK6	0.912352	2.21121e-14	127.05	DVLDIEQFS(0.912)T(0.088)VK	2	-0.12626	4	0.708	0.698	0.657	1.201	1.255	1.375
Q12857	280	0.624	Down	4.3002e-05	S	Nuclear factor 1 A-type	NFIA	0.998451	2.11463e-08	76.804	LKS(0.998)VEDEMDS(0.002)PGEEPFYTGQGR	3	-1.7931	1	0.789	0.813	0.824	1.249	1.295	1.345
Q14566	762	1.895	Up	0.000195394	S	DNA replication licensing factor MCM6	MCM6	0.999996	3.54645e-30	169.25	EIESEIDS(1)EEELINK	2	0.46485	4	1.15	1.133	1.103	0.548	0.594	0.645
Q16625	368	0.624	Down	0.000120876	Y	Occludin	OCLN	0.998573	6.63929e-14	131.56	Y(0.999)S(0.001)SGGNFETPSK	2	-0.45449	1	0.74	0.683	0.741	1.12	1.161	1.188
Q16625	341	0.546	Down	3.6813e-05	S	Occludin	OCLN	0.979449	0.000303198	96.342	FYPES(0.02)S(0.979)YK	3	1.5899	3	0.681	0.658	0.674	1.203	1.185	1.296
O15047	1153	0.702	Down	0.00186313	S	Histone-lysine N-methyltransferase SETD1A	SETD1A	0.834559	6.58525e-09	104.45	PS(0.165)S(0.835)PIPLLPPPK	3	0.79167	8	0.776	0.772	0.857	1.126	1.083	1.218
Q13085	25	0.758	Down	0.03584	S	Acetyl-CoA carboxylase 1	ACACA	0.963675	2.43277e-12	102.9	FIIGS(0.035)VS(0.964)EDNS(0.001)EDEISNLVK	3	-0.79716	1	0.847	0.703	0.755	1.019	1.004	1.018
Q13085	80	0.75	Down	0.0025008	S	Acetyl-CoA carboxylase 1	ACACA	0.996664	0.0002533	74.698	S(0.001)S(0.002)MS(0.997)GLHLVK	2	-0.5233	16	0.803	0.802	0.771	0.988	1.046	1.135
Q13442	178	0.767	Down	0.020881	S	28 kDa heat- and acid-stable phosphoprotein	PDAP1	0.994489	0.00489255	58.274	MQS(0.006)LS(0.994)LNK	2	0.052632	2	0.807	0.878	0.787	0.992	1.019	1.212
Q9H1A4	922	1.291	Up	0.0096979	S	Anaphase-promoting complex subunit 1	ANAPC1	0.91048	0.00017102	78.505	HS(0.002)T(0.034)S(0.91)VS(0.043)S(0.011)LAER	2	3.3281	1	1.2	1.098	1.218	0.83	0.96	0.934
Q9H1A4	377	0.758	Down	0.0003998	S	Anaphase-promoting complex subunit 1	ANAPC1	0.999998	8.48804e-17	149.35	FNISSHNQS(1)PK	3	0.38495	3	0.89	0.909	0.928	1.158	1.191	1.25
P35658	646	0.697	Down	0.0021016	S	Nuclear pore complex protein Nup214	NUP214	0.921384	0.000393906	73.219	SSVLPS(0.921)PS(0.079)GR	2	0.4105	2	0.766	0.77	0.811	1.027	1.133	1.209
P35658	1156	0.62	Down	0.00143737	T	Nuclear pore complex protein Nup214	NUP214	0.999943	8.36093e-08	106.93	TPHPVLT(1)PVAANQAK	3	-0.48606	1	0.761	0.673	0.708	1.093	1.094	1.268
P35658	974	0.691	Down	0.00167611	S	Nuclear pore complex protein Nup214	NUP214	0.999999	0.00331916	76.345	SAFLS(1)QR	2	0.22514	2	0.79	0.819	0.795	1.084	1.127	1.27
P35658	430	1.359	Up	0.00190027	S	Nuclear pore complex protein Nup214	NUP214	0.983079	8.45795e-09	98.175	S(0.983)PGS(0.004)T(0.004)PT(0.006)T(0.002)PTSSQAPQK	2	0.25044	4	1.157	1.197	1.201	0.833	0.838	0.944
P35658	657	0.743	Down	0.00103774	S	Nuclear pore complex protein Nup214	NUP214	0.951795	3.00169e-11	124.63	SAQGS(0.003)S(0.024)S(0.952)PVPS(0.021)MVQK	2	-0.059695	7	0.792	0.822	0.834	1.051	1.077	1.165
Q8TAQ2	304	1.285	Up	0.0060834	S	SWI/SNF complex subunit SMARCC2	SMARCC2	0.976463	7.17822e-05	86.578	KRS(0.995)PS(0.976)PS(0.028)PT(0.001)PEAK	3	0.17255	3	1.057	1.157	1.179	0.909	0.823	0.909
Q8TAQ2	555	0.693	Down	0.014058	S	SWI/SNF complex subunit SMARCC2	SMARCC2	0.817779	5.67263e-06	73.252	T(0.029)PQQT(0.013)S(0.14)AS(0.818)QQMLNFPDK	3	-0.61243	1	0.683	0.732	0.791	0.911	1.096	1.175
Q13177	60	0.379	Down	4.0473e-07	T	Serine/threonine-protein kinase PAK 2	PAK2	0.99642	8.18315e-08	111.63	IISIFS(0.004)GT(0.996)EK	3	-0.27204	2	0.602	0.581	0.605	1.547	1.553	1.614
Q13177	139	0.501	Down	6.2816e-05	Y	Serine/threonine-protein kinase PAK 2	PAK2	0.890933	3.50418e-05	97.734	Y(0.891)LS(0.088)FT(0.021)PPEK	2	0.079889	3	0.602	0.562	0.556	1.075	1.168	1.19
Q13177	141	0.515	Down	0.0045414	S	Serine/threonine-protein kinase PAK 2	PAK2	0.927892	3.63434e-06	105.2	Y(0.031)LS(0.928)FT(0.041)PPEK	2	-0.79061	3	0.704	0.925	0.676	1.322	1.521	1.636
Q13177	58	0.526	Down	6.0681e-05	S	Serine/threonine-protein kinase PAK 2	PAK2	0.997251	2.16593e-10	127.56	IISIFS(0.997)GT(0.003)EK	3	-0.20498	4	0.695	0.675	0.678	1.215	1.307	1.372
Q13177	20	0.709	Down	1.55536e-05	S	Serine/threonine-protein kinase PAK 2	PAK2	0.934888	0.000233782	69.92	MS(0.029)S(0.935)T(0.036)IFSTGGK	2	0.14124	2	0.783	0.798	0.794	1.095	1.116	1.139
Q53ET0	613	0.684	Down	0.000103648	S	CREB-regulated transcription coactivator 2	CRTC2	1	1.57157e-14	115.5	HGS(1)GPNIILTGDSSPGFSK	3	-1.1893	2	0.804	0.827	0.816	1.145	1.191	1.242
Q53ET0	433	0.622	Down	0.0087192	S	CREB-regulated transcription coactivator 2	CRTC2	0.99303	6.85248e-09	105.79	VPLS(0.993)PLS(0.007)LLAGPADAR	2	0.47507	3	0.722	0.642	0.74	0.989	1.067	1.324
Q96AD5	428	0.787	Down	0.0128186	S	Patatin-like phospholipase domain-containing protein 2	PNPLA2	1	0.000198996	68.972	NNLS(1)LGDALAK	3	-0.14507	2	0.793	0.848	0.934	1.067	1.155	1.048
Q8IZR5	194	0.729	Down	0.022758	S	CKLF-like MARVEL transmembrane domain-containing protein 4	CMTM4	0.994529	1.21506e-06	94.281	T(0.005)ES(0.995)RDVDSRPEIQR	4	0.44424	2	0.726	0.863	0.808	1.109	0.957	1.222
Q08945	657	0.594	Down	0.0030444	S	FACT complex subunit SSRP1	SSRP1	0.992546	0.00544459	60.019	QLS(0.993)ES(0.007)FK	3	-0.4105	1	0.584	0.688	0.668	0.976	1.074	1.215
Q08945	659	0.757	Down	0.00136196	S	FACT complex subunit SSRP1	SSRP1	0.999981	0.000556658	93.649	QLSES(1)FK	3	-0.32921	6	0.809	0.783	0.761	0.976	1.056	1.078
Q05D32	28	0.563	Down	0.000136438	S	CTD small phosphatase-like protein 2	CTDSPL2	0.999984	1.27971e-17	126.47	KYS(1)EVDDSLPSGGEKPSK	3	2.5185	4	0.646	0.691	0.691	1.136	1.194	1.272
P00519	683	0.617	Down	0.00139617	S	Tyrosine-protein kinase ABL1	ABL1	0.984531	5.58189e-05	71.879	ES(0.003)GGS(0.012)GFRS(0.985)PHLWK	4	-0.99885	1	0.648	0.63	0.576	0.944	0.958	1.103
P00519	569	0.552	Down	0.000124045	S	Tyrosine-protein kinase ABL1	ABL1	1	3.54414e-25	143.32	GQGESDPLDHEPAVS(1)PLLPR	3	0.133	2	0.678	0.726	0.699	1.192	1.27	1.348
Q9NSI6	2131	0.715	Down	0.029603	S	Bromodomain and WD repeat-containing protein 1	BRWD1	1	9.89005e-07	101.75	KRS(1)HPELENVK	4	0.65299	1	0.704	0.7	0.701	0.903	0.944	1.095
Q96JM3	204	0.714	Down	0.0039194	S	Chromosome alignment-maintaining phosphoprotein 1	CHAMP1	0.999999	2.82357e-28	151.06	LAPVPS(1)PEPQKPAPVS(0.998)PES(0.002)VK	3	-0.40972	3	0.795	0.78	0.764	1.017	1.045	1.212
Q96JM3	445	0.522	Down	0.000775	S	Chromosome alignment-maintaining phosphoprotein 1	CHAMP1	0.932316	0.00114484	62.287	KPS(0.068)GS(0.932)PDLWK	3	-0.1041	1	0.622	0.597	0.57	1.053	1.078	1.295
Q96JM3	427	0.631	Down	0.0007209	S	Chromosome alignment-maintaining phosphoprotein 1	CHAMP1	1	2.17534e-05	91.076	KPGPPLS(1)PEIRS(1)PAGS(1)PELR	3	-0.077127	11	0.691	0.707	0.74	1.057	1.103	1.228
Q96JM3	416	0.62	Down	0.00083829	S	Chromosome alignment-maintaining phosphoprotein 1	CHAMP1	1	3.90233e-08	119.05	AVPPVS(1)PELR	2	0.85749	20	0.733	0.657	0.72	1.07	1.109	1.226
Q96JM3	214	0.655	Down	0.0033427	S	Chromosome alignment-maintaining phosphoprotein 1	CHAMP1	0.99798	8.31243e-14	107.3	LAPVPS(1)PEPQKPAPVS(0.998)PES(0.002)VK	3	-0.40972	3	0.724	0.786	0.714	1.036	1.094	1.268
Q96JM3	653	0.796	Down	0.0060168	S	Chromosome alignment-maintaining phosphoprotein 1	CHAMP1	0.804944	5.40466e-07	76.557	GQES(0.738)S(0.457)S(0.805)DQEQVDVESIDFSK	3	-0.051064	2	0.878	0.877	0.829	1.049	1.031	1.165
Q96JM3	572	0.577	Down	7.6152e-05	S	Chromosome alignment-maintaining phosphoprotein 1	CHAMP1	0.999989	1.09257e-09	129.34	SALFSES(1)QK	3	-0.15098	5	0.668	0.686	0.644	1.113	1.134	1.216
Q96JM3	476	0.527	Down	5.5693e-05	S	Chromosome alignment-maintaining phosphoprotein 1	CHAMP1	1	1.05306e-05	115.7	GGS(1)PDLWK	2	0.59366	7	0.627	0.598	0.609	1.118	1.127	1.235
Q96JM3	436	0.694	Down	0.0097176	S	Chromosome alignment-maintaining phosphoprotein 1	CHAMP1	1	2.17534e-05	59.536	KPGPPLS(1)PEIRS(1)PAGS(1)PELR	3	-0.077127	2	0.692	0.747	0.829	1.018	1.029	1.219
Q96JM3	108	0.657	Down	0.002576	S	Chromosome alignment-maintaining phosphoprotein 1	CHAMP1	0.989753	5.74894e-08	105.79	ET(0.01)DPVKS(0.99)PPLPEHQK	4	0.13381	3	0.7	0.808	0.688	1.082	1.064	1.197
Q96JM3	308	0.705	Down	0.0089639	S	Chromosome alignment-maintaining phosphoprotein 1	CHAMP1	0.971197	0.00152842	56.774	RPAPAVS(0.971)PGS(0.029)WK	3	2.4391	1	0.772	0.863	0.735	1.027	1.094	1.243
Q96JM3	432	0.694	Down	0.0097176	S	Chromosome alignment-maintaining phosphoprotein 1	CHAMP1	1	2.17534e-05	59.536	KPGPPLS(1)PEIRS(1)PAGS(1)PELR	3	-0.077127	3	0.692	0.747	0.829	1.018	1.029	1.219
Q96JM3	459	0.521	Down	4.3075e-05	S	Chromosome alignment-maintaining phosphoprotein 1	CHAMP1	0.884076	1.96693e-07	104.92	KT(0.093)S(0.884)PAS(0.023)LDFPESQK	3	0.30402	1	0.57	0.611	0.583	1.079	1.12	1.187
Q96JM3	405	0.615	Down	0.00080261	S	Chromosome alignment-maintaining phosphoprotein 1	CHAMP1	0.977603	6.94109e-15	131.4	TAPT(0.022)LS(0.978)PEHWK	3	-0.35131	5	0.649	0.719	0.668	1.033	1.08	1.197
Q13136	1159	0.602	Down	0.00056085	T	Liprin-alpha-1	PPFIA1	0.999964	1.60133e-14	129.25	GLAAGSAET(1)LPANFR	3	0.33757	2	0.842	0.782	0.849	1.28	1.346	1.484
Q13136	668	1.218	Up	0.0049798	S	Liprin-alpha-1	PPFIA1	0.980345	0.000371002	67.095	VGS(0.02)GS(0.98)LDNLGR	2	4.265	1	1.059	1.104	1.183	0.891	0.926	0.93
Q13136	520	0.63	Down	0.00022376	S	Liprin-alpha-1	PPFIA1	0.998601	1.8972e-08	90.397	GAS(0.999)LHHGRPHLGS(0.001)VPDFR	3	-0.8687	4	0.782	0.725	0.692	1.163	1.145	1.18
Q99536	44	0.726	Down	0.0005355	S	Synaptic vesicle membrane protein VAT-1 homolog	VAT1	0.999546	5.81333e-10	66.252	TEAASDPQHPAASEGAAAAAAS(1)PPLLR	3	0.26447	1	0.855	0.912	0.833	1.162	1.23	1.189
Q96S55	75	0.692	Down	0.0006243	S	ATPase WRNIP1	WRNIP1	0.999858	8.2385e-10	132.14	RLS(1)ESSALK	2	-0.2007	14	0.747	0.756	0.729	1.001	1.097	1.129
Q96J01	273	2.038	Up	0.000183312	S	THO complex subunit 3	THOC3	0.959253	3.6851e-06	100.69	T(0.024)LS(0.959)FS(0.017)HDGK	3	-0.12722	2	1.482	1.508	1.577	0.674	0.792	0.775
Q02790	451	1.202	Up	0.0101008	S	Peptidyl-prolyl cis-trans isomerase FKBP4	FKBP4	0.939593	5.24262e-05	77.221	S(0.002)NT(0.009)AGS(0.94)QS(0.05)QVETEA	2	0.8939	2	1.061	1.022	1.087	0.86	0.836	0.942
Q13428	503	0.652	Down	0.0103552	S	Treacle protein	TCOF1	0.86462	0.00290061	42.618	S(0.865)PQVKPAS(0.08)T(0.055)MGMGPLGK	4	-0.10769	1	0.709	0.648	0.753	1.088	1.066	1.083
Q13428	446	1.682	Up	0.000116175	S	Treacle protein	TCOF1	0.999998	0.000151745	77.192	AASAPAKES(1)PR	2	0.32115	6	1.163	1.179	1.263	0.745	0.71	0.688
Q13428	983	0.744	Down	0.00113869	T	Treacle protein	TCOF1	0.800319	1.82117e-12	109.23	SPAGPAAT(0.001)PAQAQAAS(0.198)T(0.8)PR	2	1.2223	3	0.891	0.898	0.838	1.129	1.16	1.24
Q13428	1228	0.658	Down	0.00020301	S	Treacle protein	TCOF1	0.974421	1.38365e-56	213.02	LDS(0.025)S(0.974)PS(0.001)VSSTLAAK	2	-0.14108	13	0.704	0.705	0.732	1.032	1.077	1.143
Q13428	533	0.555	Down	0.00155543	T	Treacle protein	TCOF1	0.925127	0.00372737	57.414	VGPAT(0.925)PS(0.075)AQVGK	3	0.26952	2	0.667	0.703	0.678	1.084	1.205	1.401
Q13428	233	1.518	Up	0.0029009	S	Treacle protein	TCOF1	0.954756	0.00015265	75.02	ASSVS(0.007)T(0.037)KES(0.955)PAR	3	0.27454	2	1.079	1.176	1.189	0.697	0.73	0.842
Q13428	156	0.635	Down	7.8842e-05	S	Treacle protein	TCOF1	0.997532	1.32733e-09	114.63	TVANLLS(0.002)GKS(0.998)PR	3	-0.29598	4	0.747	0.718	0.718	1.098	1.145	1.193
Q13428	484	4.154	Up	1.54962e-05	S	Treacle protein	TCOF1	0.939522	2.49894e-21	113.33	SSS(0.001)EES(0.059)DS(0.94)DREALAAMNAAQVKPLGK	4	-0.27126	1	1.992	1.843	2.081	0.458	0.454	0.512
Q13428	1257	0.749	Down	0.0011238	S	Treacle protein	TCOF1	1	3.26406e-06	88.872	QEAKPQQAAGMLS(1)PK	4	-0.42011	10	0.863	0.883	0.909	1.125	1.168	1.251
Q13428	171	0.827	Down	0.038181	S	Treacle protein	TCOF1	0.879667	6.57796e-21	105.9	SAEPSANT(0.007)T(0.033)LVS(0.88)ET(0.044)EEEGS(0.037)VPAFGAAAK	5	0.28041	4	0.865	0.878	0.912	0.949	1.109	1.151
P22681	900	0.645	Down	0.022917	S	E3 ubiquitin-protein ligase CBL	CBL	0.891593	1.15931e-05	92.939	EFVS(0.002)IS(0.106)S(0.892)PAHVAT	2	0.33522	3	0.795	0.988	0.684	1.272	1.137	1.417
P22681	619	0.711	Down	0.0051389	S	E3 ubiquitin-protein ligase CBL	CBL	0.949071	2.12788e-08	82.177	ELT(0.046)NRHS(0.949)LPFS(0.005)LPSQMEPR	4	0.48959	2	0.709	0.835	0.696	1.005	1.066	1.08
P22681	669	0.615	Down	0.00046071	S	E3 ubiquitin-protein ligase CBL	CBL	0.804789	8.98188e-23	153.36	IKPS(0.01)S(0.185)S(0.805)ANAIYSLAAR	3	0.010261	2	0.606	0.699	0.677	1.052	1.062	1.111
P51956	479	0.798	Down	0.027921	T	Serine/threonine-protein kinase Nek3	NEK3	1	2.2317e-13	91.599	LEPGLDEEDT(1)DFEEEDDNPDWVSELK	3	0.68251	1	0.855	0.79	0.771	0.911	1.002	1.115
Q8WYQ5	109	0.677	Down	0.0009355	S	Microprocessor complex subunit DGCR8	DGCR8	1	0.0032916	76.228	KFS(1)PDLK	3	-0.011608	1	0.782	0.781	0.748	1.094	1.084	1.234
Q8WYQ5	95	0.765	Down	0.0121193	S	Microprocessor complex subunit DGCR8	DGCR8	0.999344	3.92549e-10	119.47	LLIDPNCS(0.001)GHS(0.999)PR	3	0.42343	4	0.739	0.745	0.682	0.846	0.978	1.009
Q6VN20	369	1.233	Up	0.002861	S	Ran-binding protein 10	RANBP10	0.999969	6.46476e-46	194.19	SQDSYPGSPSLS(1)PR	2	-0.39863	4	1.167	1.16	1.102	0.881	0.934	0.965
Q8WUY9	160	0.723	Down	0.0034231	S	DEP domain-containing protein 1B	DEPDC1B	1	2.00225e-05	90.819	RHS(1)IAIGEVPACR	3	1.2817	1	0.859	0.731	0.745	1.091	1.048	1.09
Q16555	509	0.745	Down	0.00112101	T	Dihydropyrimidinase-related protein 2	DPYSL2	0.998466	6.98685e-46	192.85	GLYDGPVCEVS(0.002)VT(0.998)PK	3	0.38681	5	0.863	0.834	0.799	1.057	1.15	1.144
P61026	73	0.536	Down	0.00092229	T	Ras-related protein Rab-10	RAB10	0.999093	1.12312e-06	106.26	FHT(0.999)IT(0.001)TSYYR	3	-0.63309	2	0.689	0.801	0.677	1.238	1.348	1.456
Q63ZY3	375	0.732	Down	0.00179526	S	KN motif and ankyrin repeat domain-containing protein 2	KANK2	1	0.000225205	61.127	ALAMPGRPES(1)PPVFR	3	0.1053	3	0.824	0.772	0.732	1.01	1.072	1.098
Q63ZY3	540	0.649	Down	0.020817	S	KN motif and ankyrin repeat domain-containing protein 2	KANK2	1	0.000277647	63.614	ERVPS(1)VAEAPQLR	3	-0.093591	1	0.827	0.619	0.873	1.098	1.163	1.314
Q96H79	218	1.413	Up	0.0044808	S	Zinc finger CCCH-type antiviral protein 1-like	ZC3HAV1L	1	1.15725e-09	112.02	SHQLIHAAS(1)LK	4	-0.027253	2	1.16	1.081	1.173	0.723	0.824	0.869
Q8N0Z3	640	0.761	Down	0.0112765	S	Spindle and centriole-associated protein 1	SPICE1	0.93652	5.48821e-08	84.689	S(0.937)PT(0.062)FS(0.001)EELPVLGDGQQLR	2	0.26661	2	0.892	0.744	0.819	1.012	1.08	1.132
Q8N0Z3	235	0.68	Down	0.000118112	T	Spindle and centriole-associated protein 1	SPICE1	0.994245	4.21515e-14	105.58	IATQS(0.005)QIT(0.994)PPGTPSSALSSGEQR	3	0.48553	5	0.686	0.693	0.711	0.985	1.02	1.068
Q4KWH8	1307	0.733	Down	0.00113991	S	1-phosphatidylinositol 4,5-bisphosphate phosphodiesterase eta-1	PLCH1	0.99235	1.81423e-11	116.39	TAALESNLPGS(0.992)PNT(0.007)S(0.001)R	2	0.52649	2	0.752	0.823	0.806	1.052	1.057	1.138
Q7Z309	137	0.764	Down	0.0044371	S	Protein FAM122B	FAM122B	0.998186	2.03304e-06	78.272	MFVSS(0.001)S(0.001)GLPPS(0.998)PVPS(1)PR	2	-1.2282	7	0.836	0.808	0.824	1.008	1.051	1.173
Q7Z309	119	0.76	Down	0.0020643	S	Protein FAM122B	FAM122B	0.986242	1.69069e-05	79.341	RIDFT(0.001)PVS(0.999)PAPS(0.986)PT(0.014)R	3	-0.48027	9	0.807	0.828	0.836	1.046	1.041	1.166
Q7Z309	50	0.771	Down	0.02752	S	Protein FAM122B	FAM122B	0.978716	0.00100552	75.849	RNS(0.979)T(0.011)T(0.011)IMSR	2	-0.62572	4	0.829	0.786	0.828	1.005	0.952	1.212
Q7Z309	141	0.711	Down	0.0035157	S	Protein FAM122B	FAM122B	0.999982	2.03304e-06	78.272	MFVSS(0.001)S(0.001)GLPPS(0.998)PVPS(1)PR	2	-1.2282	3	0.813	0.784	0.769	1.068	1.034	1.227
Q7Z309	115	0.76	Down	0.0038645	S	Protein FAM122B	FAM122B	0.999415	1.36038e-07	104.45	RIDFT(0.001)PVS(0.999)PAPS(0.929)PT(0.071)R	3	-0.48668	12	0.814	0.846	0.81	1.035	1.037	1.18
Q7Z309	58	0.784	Down	0.0027648	S	Protein FAM122B	FAM122B	1	1.70542e-20	146.77	HS(1)LEEGLDMVNR	3	-0.90458	5	0.841	0.865	0.784	1.012	1.091	1.072
Q9ULW0	738	0.567	Down	0.000118811	S	Targeting protein for Xklp2	TPX2	0.999974	1.75634e-20	143.83	SSDQPLTVPVS(1)PK	2	0.4833	6	0.711	0.681	0.696	1.144	1.245	1.291
Q9ULW0	369	0.816	Down	0.0112575	T	Targeting protein for Xklp2	TPX2	1	2.63873e-14	127.83	ICRDPQT(1)PVLQTK	3	0.078393	1	0.863	0.923	0.965	1.06	1.127	1.185
Q9ULW0	125	0.586	Down	0.0009037	S	Targeting protein for Xklp2	TPX2	0.995281	0.00799922	51.445	S(0.005)LRLS(0.995)AQK	3	0.48538	1	0.634	0.753	0.632	1.133	1.12	1.19
Q96FF9	75	0.667	Down	0.0068771	S	Sororin	CDCA5	1	1.85206e-21	146.81	IVAHAVEVPAVQS(1)PR	2	0.1948	4	0.823	0.805	0.766	1.032	1.223	1.332
Q96FF9	83	0.695	Down	0.0092612	S	Sororin	CDCA5	1	0.00485356	68.657	IS(1)FFLEK	2	-0.32894	1	0.705	0.903	0.748	1.118	1.09	1.183
Q9NUL3	440	0.675	Down	0.0127181	S	Double-stranded RNA-binding protein Staufen homolog 2	STAU2	0.999778	0.000181127	71.08	VISGTTLGYLS(1)PK	2	0.16756	2	0.704	0.657	0.813	1.171	0.939	1.113
Q9NUL3	492	0.794	Down	0.027924	S	Double-stranded RNA-binding protein Staufen homolog 2	STAU2	0.98911	4.89844e-05	67.102	GS(0.002)S(0.002)PT(0.007)PPCS(0.989)PVQPSK	3	-0.2026	2	0.858	0.846	0.886	1.032	0.998	1.234
Q13064	91	0.523	Down	0.00062174	S	Probable E3 ubiquitin-protein ligase makorin-3	MKRN3	0.877038	0.00201522	84.817	S(0.877)S(0.123)GIWTK	2	0.2929	1	0.658	0.589	0.597	1.074	1.151	1.303
Q9NXG2	86	0.635	Down	0.0105992	S	THUMP domain-containing protein 1	THUMPD1	0.999977	1.21242e-13	93.568	FTDKDQQPS(1)GS(1)EGEDDDAEAALKK	4	0.30935	1	0.737	0.697	0.576	0.919	1.109	1.139
Q8IY92	1676	1.5	Up	0.00061969	T	Structure-specific endonuclease subunit SLX4	SLX4	0.998917	1.12266e-05	92.939	KHHES(0.001)IT(0.999)PPSR	4	0.12406	1	1.161	1.121	1.092	0.771	0.695	0.784
Q8IY92	1044	0.641	Down	0.0051357	S	Structure-specific endonuclease subunit SLX4	SLX4	1	3.22254e-33	184.51	FLLGPPQGGS(1)PR	2	2.0965	6	0.64	0.706	0.716	0.983	1.004	1.228
Q92945	274	1.92	Up	6.137e-05	S	Far upstream element-binding protein 2	KHSRP	0.998359	8.62157e-13	109.85	MILIQDGS(0.998)QNT(0.002)NVDKPLR	4	1.7112	5	1.283	1.257	1.325	0.637	0.661	0.715
Q92945	193	0.708	Down	0.0110424	S	Far upstream element-binding protein 2	KHSRP	0.975416	2.96679e-15	139.49	S(0.001)VS(0.975)LT(0.024)GAPESVQK	2	0.33388	2	0.674	0.852	0.73	0.988	1.117	1.082
Q9NP71	614	0.809	Down	0.03064	S	Carbohydrate-responsive element-binding protein	MLXIPL	0.994114	3.96621e-06	72.513	RLS(0.994)GDLS(0.004)S(0.002)MPGPGTLSVR	3	-0.918	1	0.812	0.886	0.864	0.956	1.041	1.169
Q9BXA9	1177	0.626	Down	0.00082142	S	Sal-like protein 3	SALL3	1	4.59889e-09	102.92	RLS(1)VENPMALLGGDALK	3	-0.1457	1	0.693	0.707	0.756	1.08	1.115	1.25
Q9BXA9	1268	0.788	Down	0.0134026	S	Sal-like protein 3	SALL3	0.963945	3.0645e-06	98.676	T(0.006)GS(0.03)S(0.964)PPIVSLDK	2	0.19994	1	0.861	0.793	0.809	0.954	1.037	1.135
Q9Y5K6	458	0.658	Down	9.9076e-05	S	CD2-associated protein	CD2AP	0.99746	0.00167777	59.976	S(0.997)VDFDSLT(0.002)VR	2	0.16343	2	0.71	0.716	0.722	1.042	1.082	1.141
Q86WA9	4	0.831	Down	0.0399	S	Sodium-independent sulfate anion transporter	SLC26A11	0.978906	0.000109558	83.877	PS(0.017)S(0.979)VT(0.004)ALGQAR	2	-0.027922	1	0.809	0.9	0.842	0.934	1.015	1.12
Q6ZSZ5	1103	0.534	Down	0.0040038	S	Rho guanine nucleotide exchange factor 18	ARHGEF18	0.999742	3.42775e-14	149.33	SLS(1)PILPGR	2	0.15855	6	0.64	0.65	0.642	1.12	1.213	1.283
P07910	209	2.192	Up	7.5072e-05	S	Heterogeneous nuclear ribonucleoproteins C1/C2	HNRNPC	1	3.70059e-06	95.264	VDS(1)LLENLEK	2	0.29027	2	1.585	1.454	1.575	0.654	0.742	0.709
P07910	138	0.665	Down	0.0045998	S	Heterogeneous nuclear ribonucleoproteins C1/C2	HNRNPC	0.995409	0.026209	44.753	MY(0.003)S(0.995)Y(0.001)PAR	2	-0.65628	5	0.704	0.646	0.742	0.93	1.104	1.111
P07910	260	0.779	Down	0.048916	S	Heterogeneous nuclear ribonucleoproteins C1/C2	HNRNPC	0.99999	9.28409e-54	168.33	MESEGGADDS(1)AEEGDLLDDDDNEDRGDDQLELIK	4	0.0057724	2	0.826	0.84	0.937	0.988	1.067	1.285
Q96NW4	970	0.816	Down	0.031344	S	Ankyrin repeat domain-containing protein 27	ANKRD27	0.998276	4.00631e-05	69.747	SVPNLT(0.002)EGS(0.998)LHEPGR	3	2.2151	2	0.856	0.725	0.883	1	0.98	1.041
Q8IXQ3	69	0.68	Down	0.00087624	S	Uncharacterized protein C9orf40	C9orf40	0.963441	1.14837e-07	87.654	KIDAGTMAEPS(0.02)AS(0.963)PS(0.016)KR	4	0.71618	12	0.74	0.753	0.761	1.034	1.086	1.194
Q8IXQ3	67	0.772	Down	0.0051159	S	Uncharacterized protein C9orf40	C9orf40	0.910948	1.50479e-08	98.562	IDAGTMAEPS(0.911)AS(0.085)PS(0.004)K	2	0.15671	2	0.791	0.841	0.819	0.975	1.072	1.128
Q96JN8	502	0.788	Down	0.00034305	S	Neuralized-like protein 4	NEURL4	1	0.000799228	74.962	ALS(1)PEGALR	2	0.30712	2	0.838	0.853	0.84	1.038	1.062	1.112
O43301	23	0.618	Down	0.0072818	S	Heat shock 70 kDa protein 12A	HSPA12A	0.760657	4.19376e-05	85.576	ETAPT(0.001)S(0.003)AYS(0.236)S(0.761)PAR	2	-0.87031	1	0.782	0.965	0.816	1.24	1.333	1.573
O43426	1049	0.67	Down	0.00031768	S	Synaptojanin-1	SYNJ1	0.810853	1.7804e-08	76.423	T(0.189)S(0.811)PCQS(0.975)PT(0.023)IS(0.002)EGPVPSLPIRPSR	3	-0.036057	1	0.782	0.736	0.766	1.071	1.177	1.162
O43426	1392	0.587	Down	0.00020013	S	Synaptojanin-1	SYNJ1	0.862933	9.93708e-06	94.487	S(0.137)S(0.863)PNPFITGLTR	2	0.093553	1	0.676	0.616	0.672	1.058	1.163	1.127
O43426	1220	0.666	Down	0.0038352	T	Synaptojanin-1	SYNJ1	0.988877	0.000148547	75.376	ASAGRLT(0.989)PES(0.009)QS(0.002)K	3	0.39084	1	0.748	0.776	0.643	1.113	1.009	1.133
O43426	1053	0.67	Down	0.00031768	S	Synaptojanin-1	SYNJ1	0.974925	1.7804e-08	76.423	T(0.189)S(0.811)PCQS(0.975)PT(0.023)IS(0.002)EGPVPSLPIRPSR	3	-0.036057	1	0.782	0.736	0.766	1.071	1.177	1.162
Q96EB6	27	0.785	Down	0.031478	S	NAD-dependent protein deacetylase sirtuin-1	SIRT1	0.771981	0.00844346	44.925	EAAS(0.228)S(0.772)PAGEPLRK	3	2.2119	1	0.793	0.866	0.842	0.976	0.999	1.212
Q6ZS17	351	0.565	Down	0.0050211	S	Rho family-interacting cell polarization regulator 1	RIPOR1	0.918291	1.12539e-10	121.03	FS(0.001)T(0.002)Y(0.06)S(0.016)QS(0.918)PPDT(0.003)PS(0.001)LR	3	0.40289	2	0.565	0.594	0.651	0.895	1.229	1.081
Q8WV60	382	0.593	Down	0.038904	S	Pentatricopeptide repeat-containing protein 2, mitochondrial	PTCD2	0.943401	0.00135304	58.079	T(0.003)FQPLS(0.943)QS(0.053)LLAE	2	0.049271	1	0.879	0.673	0.5	1.311	1.138	1.011
O94972	797	1.531	Up	0.00042257	S	E3 ubiquitin-protein ligase TRIM37	TRIM37	0.925028	1.82033e-13	102.39	SKGDCQTLS(0.004)EGS(0.925)PGS(0.059)S(0.011)QS(0.001)GSR	3	0.24956	1	1.209	1.308	1.155	0.822	0.779	0.798
Q8N201	104	0.7	Down	0.0186767	S	Integrator complex subunit 1	INTS1	0.937151	0.00961789	51.059	AIS(0.937)PS(0.063)IK	3	0.090406	1	0.81	0.739	0.818	0.978	1.092	1.312
Q8N201	1318	1.5	Up	0.0172217	S	Integrator complex subunit 1	INTS1	0.95175	0.000170024	92.039	RDS(0.952)T(0.048)EAPKPK	3	0.80655	1	1.028	1.226	1.06	0.633	0.861	0.716
Q99490	808	0.744	Down	0.0082195	S	Arf-GAP with GTPase, ANK repeat and PH domain-containing protein 2	AGAP2	0.768015	2.39989e-16	131.31	ALS(0.768)T(0.228)DCT(0.004)PSGDLSPLSR	2	-2.1923	1	0.81	0.828	0.762	1.004	1.026	1.195
P29317	897	0.567	Down	0.0014181	S	Ephrin type-A receptor 2	EPHA2	0.943133	2.62127e-05	84.946	LPS(0.943)T(0.043)S(0.011)GS(0.003)EGVPFR	2	0.083396	3	0.696	0.603	0.699	1.073	1.161	1.29
P29317	901	0.539	Down	0.0008163	S	Ephrin type-A receptor 2	EPHA2	0.993049	6.59817e-10	119.54	LPST(0.001)S(0.006)GS(0.993)EGVPFR	3	-0.40305	3	0.696	0.584	0.664	1.123	1.181	1.302
P01106	58	0.734	Down	0.0110634	T	Myc proto-oncogene protein	MYC	0.997987	0.00199266	57.616	FELLPT(0.998)PPLS(0.755)PS(0.247)R	2	0.43079	1	0.893	0.802	0.846	1.037	1.281	1.143
P01106	62	0.796	Down	0.0072012	S	Myc proto-oncogene protein	MYC	0.763601	0.00166823	57.616	FELLPT(0.068)PPLS(0.764)PS(0.168)R	3	-0.40693	2	0.938	0.804	0.855	1.074	1.102	1.085
Q9P1Z9	1543	0.63	Down	0.00174097	S	Coiled-coil domain-containing protein 180	CCDC180	1	0.054137	40.352	LAGLS(1)LK	2	-1.1314	1	0.726	0.771	0.697	1.038	1.224	1.22
O95248	1747	0.646	Down	0.00155512	S	Myotubularin-related protein 5	SBF1	0.937478	3.23986e-17	139.95	S(0.937)T(0.042)S(0.013)T(0.004)LY(0.003)SQFQTAESENR	2	-0.37708	1	0.789	0.704	0.754	1.062	1.171	1.244
Q9HC52	264	0.829	Down	0.029256	T	Chromobox protein homolog 8	CBX8	0.968403	2.3805e-18	114.62	RQDS(0.026)DLVQCGVT(0.968)S(0.005)PSSAEATGK	3	0.088663	1	0.923	0.804	0.883	0.981	1.044	1.123
Q9HC52	311	0.817	Down	0.00114311	S	Chromobox protein homolog 8	CBX8	0.999648	1.38164e-05	81.526	HGS(1)GPPSSGGGLYR	3	0.40845	10	0.763	0.731	0.741	0.881	0.907	0.946
Q9BZG1	244	0.567	Down	4.2882e-05	S	Ras-related protein Rab-34	RAB34	0.901541	6.09902e-10	115.57	INS(0.098)DDS(0.902)NLY(0.001)LTASK	3	-0.32453	2	0.667	0.642	0.644	1.139	1.099	1.207
O14578	440	0.798	Down	0.0125211	S	Citron Rho-interacting kinase	CIT	0.999999	1.95334e-20	142.39	SESVVSGLDS(1)PAK	3	0.065958	5	0.844	0.849	0.816	0.948	1.078	1.12
Q8TEH3	707	0.659	Down	2.2853e-05	T	DENN domain-containing protein 1A	DENND1A	1	3.76393e-05	73.688	KT(1)PELGIVPPPPIPR	3	0.37008	1	0.721	0.753	0.715	1.092	1.099	1.129
P55196	1238	0.696	Down	0.0052248	S	Afadin	AFDN	0.838201	8.38505e-08	109.79	EYFTFPAS(0.162)KS(0.838)QDR	3	-1.2578	1	0.694	0.618	0.696	0.875	0.962	1.049
P55196	1779	0.779	Down	0.0046612	S	Afadin	AFDN	0.990074	7.79597e-10	83.908	S(0.004)QDADS(0.99)PGS(0.005)S(0.001)GAPENLTFK	2	0.41542	6	0.85	0.813	0.838	0.998	1.062	1.152
P55196	1799	0.397	Down	0.000104783	S	Afadin	AFDN	0.999997	1.71019e-09	112.24	LFS(1)QGQDVSNK	3	0.12855	4	0.52	0.571	0.501	1.216	1.375	1.416
P55196	512	0.584	Down	0.00040447	S	Afadin	AFDN	1	0.000503143	76.165	S(1)VDGGLMVK	3	-0.14877	2	0.711	0.652	0.668	1.149	1.079	1.248
P55196	1721	0.556	Down	0.00073991	S	Afadin	AFDN	0.975724	1.7253e-06	98.062	T(0.008)QVLS(0.976)PDS(0.016)LFTAK	3	0.24167	3	0.699	0.687	0.599	1.155	1.128	1.284
P55196	1772	0.64	Down	0.00112108	S	Afadin	AFDN	0.812254	3.94112e-18	112.9	S(0.812)KS(0.188)QDADSPGSSGAPENLTFK	4	0.54497	2	0.663	0.724	0.719	1.018	1.083	1.189
P55196	1232	0.671	Down	0.0174213	T	Afadin	AFDN	0.997516	0.00239724	73.435	EY(0.002)FT(0.998)FPAS(0.001)K	2	0.23644	2	0.882	1.109	0.952	1.287	1.425	1.672
P55196	216	0.65	Down	0.00030068	S	Afadin	AFDN	0.999741	4.53073e-08	117.93	TIS(1)NPEVVMK	2	0.10714	14	0.729	0.707	0.708	1.03	1.105	1.163
Q1ED39	42	0.605	Down	0.0068427	S	Lysine-rich nucleolar protein 1	KNOP1	0.999637	6.61916e-10	108.96	YSVLNNDDYFADVS(1)PLR	3	0.19949	1	0.708	0.655	0.63	1.09	0.931	1.273
Q9UKV3	328	1.243	Up	0.0036014	S	Apoptotic chromatin condensation inducer in the nucleus	ACIN1	1	4.04685e-17	153.72	S(1)QEQEVLER	2	0.62576	9	1.037	1.057	1.078	0.797	0.859	0.895
Q9UKV3	682	0.772	Down	0.0119217	T	Apoptotic chromatin condensation inducer in the nucleus	ACIN1	0.999976	1.2108e-22	134.03	DPSSGQEVAT(1)PPVPQLQVCEPK	3	0.46642	2	0.831	0.803	0.86	0.968	1.093	1.168
Q9UKV3	563	0.686	Down	0.0145375	T	Apoptotic chromatin condensation inducer in the nucleus	ACIN1	0.959699	3.69873e-06	95.477	AS(0.04)HT(0.96)LLPSHR	3	-0.24584	4	0.744	0.741	0.81	0.944	1.141	1.262
Q9UKV3	710	0.784	Down	0.0050975	S	Apoptotic chromatin condensation inducer in the nucleus	ACIN1	0.999999	8.69405e-09	124.42	RLS(1)QPESAEK	2	-0.5253	10	0.823	0.839	0.792	0.976	1.035	1.121
Q9UKV3	561	0.666	Down	0.00086195	S	Apoptotic chromatin condensation inducer in the nucleus	ACIN1	0.999708	1.24331e-09	115.83	RAS(1)HTLLPSHR	3	-0.19877	24	0.721	0.759	0.742	1.033	1.107	1.198
Q9UKV3	655	1.41	Up	0.0022619	S	Apoptotic chromatin condensation inducer in the nucleus	ACIN1	0.994837	0.00318421	62.035	KS(0.995)LS(0.783)PGVS(0.223)R	2	1.4289	2	1.151	1.132	1.266	0.81	0.808	0.899
Q9UKV3	377	1.327	Up	0.00108274	S	Apoptotic chromatin condensation inducer in the nucleus	ACIN1	0.815595	0.00445149	50.354	EIKS(0.184)S(0.816)QGLK	3	-0.05499	1	0.983	0.91	0.974	0.727	0.689	0.745
Q9UKV3	976	0.697	Down	0.0062644	T	Apoptotic chromatin condensation inducer in the nucleus	ACIN1	0.999005	0.000111358	84.365	VTLGDT(0.999)LT(0.001)RR	3	-0.35158	2	0.847	0.719	0.844	1.071	1.146	1.242
Q9UKV3	657	1.41	Up	0.0022619	S	Apoptotic chromatin condensation inducer in the nucleus	ACIN1	0.995365	0.00265498	68.484	S(0.002)LS(0.995)PGVS(0.003)R	2	0.066071	3	1.151	1.132	1.266	0.81	0.808	0.899
Q9UKV3	490	0.701	Down	0.0005955	S	Apoptotic chromatin condensation inducer in the nucleus	ACIN1	0.99999	1.95403e-14	115.79	AES(1)PAEKVPEESVLPLVQK	3	-0.28577	3	0.745	0.767	0.769	1.02	1.084	1.149
O60841	137	0.726	Down	0.0022012	S	Eukaryotic translation initiation factor 5B	EIF5B	1	2.1353e-65	207.67	VEMYS(1)GS(1)DDDDDFNKLPK	3	-0.19855	19	0.823	0.798	0.834	1.046	1.118	1.216
O60841	214	0.753	Down	0.0025	S	Eukaryotic translation initiation factor 5B	EIF5B	1	7.98789e-19	131.27	NKPGPNIES(1)GNEDDDASFK	4	0.31336	6	0.799	0.824	0.844	1.04	1.06	1.178
O60841	164	0.709	Down	0.0034791	S	Eukaryotic translation initiation factor 5B	EIF5B	0.999989	6.506e-08	110.12	WDGS(1)EEDEDNSKK	3	0.25298	2	0.742	0.765	0.752	0.961	1.064	1.16
O60841	135	0.595	Down	0.0079776	S	Eukaryotic translation initiation factor 5B	EIF5B	1	2.1353e-65	207.67	VEMYS(1)GS(1)DDDDDFNKLPK	3	-0.19855	13	0.712	0.704	0.717	1.102	1.19	1.293
O60841	113	0.75	Down	0.0039365	S	Eukaryotic translation initiation factor 5B	EIF5B	1	1.49476e-30	160.67	QSFDDNDS(1)EELEDKDSK	4	0.61309	1	0.83	0.818	0.796	1.059	1.015	1.185
Q9BTK6	237	0.728	Down	0.0003989	S	PAXIP1-associated glutamate-rich protein 1	PAGR1	0.999421	2.30013e-65	208.47	DLFSLDSEDPS(0.001)PAS(0.999)PPLR	2	0.28039	5	0.786	0.764	0.801	1.034	1.066	1.128
Q9BTK6	245	0.647	Down	0.00069797	S	PAXIP1-associated glutamate-rich protein 1	PAGR1	0.783653	7.9322e-06	97.813	S(0.008)S(0.052)GS(0.784)S(0.157)LFPR	2	-0.15473	3	0.716	0.753	0.746	1.082	1.099	1.24
Q6PJG2	996	0.62	Down	0.0112402	S	ELM2 and SANT domain-containing protein 1	ELMSAN1	0.999984	9.85378e-19	131.33	SHESNAPGS(1)AGGQASEKPR	3	-0.032713	1	0.716	0.63	0.629	0.925	0.989	1.27
Q6PJG2	461	0.606	Down	0.000175118	S	ELM2 and SANT domain-containing protein 1	ELMSAN1	1	6.22614e-21	142.26	RAS(1)QEANLLTLAQK	4	-0.69109	4	0.724	0.693	0.679	1.116	1.116	1.227
Q13506	395	0.56	Down	0.00124444	S	NGFI-A-binding protein 1	NAB1	0.995569	0.00155262	77.062	RLS(0.996)AGLY(0.004)R	2	0.76736	2	0.716	0.639	0.634	1.106	1.119	1.329
Q53EU6	68	0.83	Down	0.0031029	S	Glycerol-3-phosphate acyltransferase 3	GPAT3	0.999504	2.27263e-06	101.32	NSAS(1)VGIIQR	2	-0.28138	3	0.906	0.865	0.95	1.07	1.097	1.113
P19484	423	0.781	Down	0.0128165	S	Transcription factor EB	TFEB	0.962086	7.87454e-07	61.538	EDEGPPGYPEPLAPGHGS(0.962)PFPS(0.027)LS(0.011)K	3	0.40035	1	0.823	0.787	0.745	1.055	0.908	1.052
P08670	53	0.672	Down	0.0145796	Y	Vimentin	VIM	0.989788	3.83625e-10	124.46	S(0.001)LY(0.99)ASSPGGVY(0.009)ATR	2	0.42353	2	0.833	0.647	0.673	0.951	1.107	1.146
P08670	39	0.582	Down	9.5459e-05	S	Vimentin	VIM	0.994577	9.41881e-10	116.04	T(0.002)YS(0.995)LGS(0.004)ALR	2	0.11756	7	0.781	0.724	0.789	1.273	1.303	1.365
P08670	47	0.746	Down	0.0051593	S	Vimentin	VIM	0.950904	3.29261e-07	103.13	TY(0.002)SLGS(0.007)ALRPS(0.951)T(0.04)SR	3	-0.088114	3	0.878	0.846	0.755	1.054	1.109	1.158
P08670	430	0.827	Down	0.0123395	S	Vimentin	VIM	0.999792	4.2495e-16	139.9	ETNLDS(1)LPLVDTHSK	4	-0.0048103	7	0.835	0.853	0.881	0.985	1	1.12
P08670	42	0.57	Down	0.00053882	S	Vimentin	VIM	0.999824	1.00241e-14	131.18	TYSLGS(1)ALR	2	0.44767	3	0.721	0.673	0.694	1.117	1.209	1.335
P08670	49	0.799	Down	0.0026813	S	Vimentin	VIM	0.902987	1.07002e-09	114.69	TYSLGSALRPS(0.022)T(0.075)S(0.903)R	2	-0.80435	2	0.861	0.881	0.868	1.063	1.043	1.161
P08670	72	0.737	Down	0.0068377	S	Vimentin	VIM	0.921117	0.00191245	85.666	S(0.921)S(0.079)VPGVR	2	1.4857	4	0.7	0.836	0.771	1.016	1.006	1.108
P08670	56	0.561	Down	0.0070036	S	Vimentin	VIM	0.96635	3.39813e-29	158.17	SLY(0.002)AS(0.029)S(0.966)PGGVY(0.003)ATR	2	-0.23424	4	0.541	0.655	0.71	1.004	1.311	1.08
P08670	73	0.598	Down	4.2713e-05	S	Vimentin	VIM	0.998622	3.60638e-06	103.21	LRS(0.001)S(0.999)VPGVR	3	0.24855	8	0.697	0.713	0.673	1.117	1.167	1.202
Q8NI77	674	0.757	Down	0.013945	S	Kinesin-like protein KIF18A	KIF18A	1	0.0142069	53.756	LMPS(1)PLK	2	-0.82179	3	0.802	0.8	0.8	1.001	1.05	1.122
P24928	1863	0.702	Down	0.0029955	T	DNA-directed RNA polymerase II subunit RPB1	POLR2A	0.898426	1.98907e-09	114.55	Y(0.042)S(0.042)PT(0.898)S(0.018)PK	3	0.10522	3	0.748	0.686	0.755	0.985	0.998	1.136
P24928	1868	0.654	Down	0.00147852	S	DNA-directed RNA polymerase II subunit RPB1	POLR2A	0.97792	1.98907e-09	114.55	Y(0.001)S(0.038)PT(0.812)S(0.149)PKY(0.018)S(0.978)PT(0.003)S(0.001)PK	3	0.19673	1	0.705	0.641	0.716	0.993	1.019	1.139
P24928	1917	0.826	Down	0.023956	S	DNA-directed RNA polymerase II subunit RPB1	POLR2A	0.974013	3.82438e-56	204.13	Y(0.001)SPTSPTY(0.001)S(0.974)PT(0.019)S(0.004)PK	3	-0.073956	6	0.915	0.994	0.925	1.069	1.113	1.25
P24928	1878	0.824	Down	0.044622	S	DNA-directed RNA polymerase II subunit RPB1	POLR2A	0.989445	3.25393e-29	158.76	YSPT(0.008)S(0.989)PT(0.002)YSPTTPK	2	-0.43941	5	0.885	0.919	0.904	1.015	1.031	1.242
Q9H6X2	563	0.596	Down	0.0055418	S	Anthrax toxin receptor 1	ANTXR1	0.991396	0.0335414	45.083	APPPS(0.009)RPPPRPS(0.991)V	3	0.1193	1	0.702	0.7	0.697	1.132	1.124	1.266
Q13416	116	0.654	Down	0.00064093	T	Origin recognition complex subunit 2	ORC2	1	6.03806e-06	94.688	LASELAKT(1)PQK	4	-0.5768	2	0.791	0.775	0.795	1.168	1.135	1.307
Q13416	120	0.722	Down	0.00036441	S	Origin recognition complex subunit 2	ORC2	0.858848	0.000434702	101.9	S(0.859)VS(0.115)FS(0.026)LK	2	-0.17798	2	0.763	0.804	0.752	1.034	1.067	1.112
Q13416	226	0.602	Down	0.0024245	T	Origin recognition complex subunit 2	ORC2	0.977816	3.13307e-05	84.859	VVSAPVGKET(0.978)PS(0.022)K	4	0.3983	2	0.756	0.752	0.753	1.192	1.272	1.294
P30291	190	0.409	Down	0.000164297	T	Wee1-like protein kinase	WEE1	0.999873	6.2e-06	100.93	LFDTPHT(1)PK	3	0.14554	4	0.539	0.542	0.499	1.182	1.237	1.44
P30291	165	1.488	Up	0.000102706	S	Wee1-like protein kinase	WEE1	1	4.16214e-07	96.096	S(1)PRPDHPGT(1)PPHK	4	-0.19863	6	1.132	1.162	1.201	0.76	0.777	0.812
P30291	139	0.63	Down	0.049257	S	Wee1-like protein kinase	WEE1	0.994776	1.36443e-11	113.73	SPAAPYFLGSS(0.005)FS(0.995)PVR	3	0.1766	2	0.97	0.769	0.73	1.031	1.242	1.646
Q9UJ14	72	0.761	Down	0.028059	S	Glutathione hydrolase 7	GGT7	0.754443	3.77431e-05	62.739	LPS(0.754)S(0.188)S(0.049)S(0.008)EMGSQDGSPLR	3	-1.2215	1	0.798	0.836	0.774	0.937	1.015	1.213
Q68CZ2	632	1.409	Up	0.0090242	T	Tensin-3	TNS3	0.883801	0.0165789	63.534	VPLT(0.884)PT(0.116)R	2	0.1155	2	1.185	1.254	1.211	0.774	0.831	0.985
Q9P266	1304	0.778	Down	0.0056374	S	Junctional protein associated with coronary artery disease	JCAD	0.872482	1.94565e-07	85.881	GQAGLPGGLVS(0.872)PGS(0.128)GDR	2	1.4492	1	0.86	0.897	0.84	1.052	1.081	1.207
Q9P266	770	0.785	Down	0.0095849	S	Junctional protein associated with coronary artery disease	JCAD	0.993273	1.94264e-06	103.04	T(0.001)S(0.005)LS(0.993)VDQAPTPK	2	1.2276	2	0.906	0.906	0.837	1.071	1.076	1.226
Q9P266	680	0.808	Down	0.007583	S	Junctional protein associated with coronary artery disease	JCAD	0.995693	0.00115787	70.942	HS(0.004)GS(0.996)WPGHR	2	-0.43418	1	0.784	0.801	0.823	0.937	0.972	1.072
Q9P266	1044	0.701	Down	0.00133722	S	Junctional protein associated with coronary artery disease	JCAD	1	0.00627491	59.067	GLS(1)APDLR	2	-0.041661	2	0.744	0.761	0.788	1.006	1.11	1.155
Q8N612	859	0.632	Down	0.000103795	S	FTS and Hook-interacting protein	FAM160A2	1	1.91677e-10	128.95	RPS(1)LGELLLR	3	-0.38977	4	0.737	0.687	0.746	1.111	1.172	1.152
Q8IV63	59	0.821	Down	0.0051362	S	Inactive serine/threonine-protein kinase VRK3	VRK3	0.897549	4.85599e-05	90.412	GLNSS(0.001)FET(0.102)S(0.898)PK	2	-0.47633	3	0.924	0.881	0.838	1.06	1.041	1.119
Q9Y5M8	214	0.758	Down	0.0081412	T	Signal recognition particle receptor subunit beta	SRPRB	0.842443	1.56875e-12	109.42	S(0.001)AAPS(0.155)T(0.842)LDS(0.002)SSTAPAQLGK	3	0.15587	1	0.667	0.794	0.686	0.909	0.957	0.965
Q9NPI6	523	0.793	Down	0.0049374	S	mRNA-decapping enzyme 1A	DCP1A	0.893565	2.58616e-16	130.37	KAS(0.112)S(0.894)PS(0.833)PLT(0.162)IGTPESQR	3	0.43663	3	0.832	0.838	0.884	1.001	1.085	1.133
Q8NEZ4	4267	0.768	Down	0.0051595	S	Histone-lysine N-methyltransferase 2C	KMT2C	0.999925	6.81679e-05	81.185	ESIPSLPQS(1)PMR	3	-0.1837	5	0.806	0.813	0.832	0.981	1.058	1.151
Q8NEZ4	1919	0.7	Down	0.0009235	S	Histone-lysine N-methyltransferase 2C	KMT2C	0.999989	9.18592e-06	69.07	RNS(1)AAPVENCTPLSSVSR	2	-0.86866	1	0.737	0.769	0.756	1.002	1.085	1.144
Q8NEZ4	2068	0.622	Down	0.0081206	S	Histone-lysine N-methyltransferase 2C	KMT2C	0.999695	0.000248928	70.837	RLS(1)VDPYERPALTPR	3	0.57647	3	0.794	0.63	0.66	1.066	1.017	1.267
Q8NEZ4	46	0.666	Down	0.0023164	S	Histone-lysine N-methyltransferase 2C	KMT2C	1	0.00542576	54.199	KDGAS(1)PFQR	2	-0.11421	2	0.697	0.799	0.701	1.017	1.134	1.149
Q8WXI9	246	0.603	Down	0.0030756	S	Transcriptional repressor p66-beta	GATAD2B	0.989484	0.000726225	70.089	T(0.011)LQGHS(0.989)VIR	3	-4.004	1	0.684	0.58	0.703	1.19	1.078	0.995
Q8WXI9	334	0.616	Down	0.00143958	S	Transcriptional repressor p66-beta	GATAD2B	0.754415	1.9119e-05	52.366	VS(0.231)S(0.754)PLPS(0.012)PS(0.001)AMT(0.001)DAANSQAAAK	3	-1.1832	1	0.825	0.775	0.676	1.187	1.233	1.274
Q8WXI9	120	0.75	Down	0.00165505	T	Transcriptional repressor p66-beta	GATAD2B	0.999999	3.60172e-18	118.42	GRLT(1)PS(1)PDIIVLS(0.131)DNEAS(0.464)S(0.405)PR	3	-0.71959	5	0.804	0.863	0.812	1.097	1.045	1.163
Q8WXI9	486	0.66	Down	0.0058362	S	Transcriptional repressor p66-beta	GATAD2B	0.932576	1.33735e-08	80.102	LQQQAALS(0.933)PT(0.064)T(0.004)APAVSSVSK	4	0.039493	1	0.684	0.726	0.843	1.085	1.248	1.083
Q8WXI9	134	0.765	Down	0.0026832	S	Transcriptional repressor p66-beta	GATAD2B	0.897751	9.44392e-25	148.29	LTPSPDIIVLS(0.998)DNEAS(0.898)S(0.104)PR	3	-1.2178	4	0.8	0.798	0.824	1.007	1.02	1.138
Q8WXI9	338	0.578	Down	0.0151368	S	Transcriptional repressor p66-beta	GATAD2B	0.751285	5.9771e-08	70.316	VS(0.014)S(0.048)PLPS(0.751)PS(0.094)AMT(0.094)DAANSQAAAK	3	-0.82271	1	0.689	0.625	0.786	0.953	1.377	1.302
Q6PJI9	603	0.727	Down	0.0061603	S	GATOR complex protein WDR59	WDR59	0.9007	0.0012128	80.037	LY(0.09)S(0.007)GS(0.901)PT(0.002)R	2	-0.028518	2	0.857	0.866	0.799	1.035	1.229	1.206
P06748	139	0.711	Down	0.0024179	S	Nucleophosmin	NPM1	0.999824	0.0021598	83.623	LLSIS(1)GKR	3	-0.018327	5	0.789	0.776	0.804	1.02	1.105	1.207
P06748	199	2.377	Up	1.7278e-07	T	Nucleophosmin	NPM1	0.999965	0.00296029	81.017	SIRDT(1)PAK	2	-0.097019	3	1.57	1.535	1.534	0.642	0.645	0.665
P06748	227	1.49	Up	0.00111806	S	Nucleophosmin	NPM1	1	0.00714682	67.334	GQES(1)FKK	3	0.064236	6	1	1.008	1.047	0.625	0.697	0.729
P06748	137	0.625	Down	0.00107949	S	Nucleophosmin	NPM1	0.997785	0.00346718	74.464	LLS(0.998)IS(0.002)GK	3	-0.3413	4	0.702	0.754	0.733	1.054	1.197	1.251
P06748	254	0.584	Down	0.00073922	S	Nucleophosmin	NPM1	1	0.00213092	83.862	MQAS(1)IEK	2	0.4299	1	0.68	0.647	0.693	1.047	1.151	1.261
P06748	125	1.248	Up	0.013335	S	Nucleophosmin	NPM1	1	5.85331e-47	162.44	CGSGPVHISGQHLVAVEEDAES(1)EDEEEEDVK	4	-0.31434	49	1.103	1.149	1.147	0.839	0.887	0.998
Q5JS13	298	0.587	Down	1.99261e-05	S	Ras-specific guanine nucleotide-releasing factor RalGPS1	RALGPS1	0.762067	5.35697e-07	78.128	LVS(0.238)S(0.762)KEDLAGPSAGSGSAR	3	-0.46585	1	0.699	0.71	0.662	1.157	1.18	1.19
P54725	357	1.532	Up	0.0025821	S	UV excision repair protein RAD23 homolog A	RAD23A	1	5.81094e-05	61.962	NENLAANFLLS(1)QNFDDE	3	-0.05046	1	1.197	1.148	1.172	0.741	0.695	0.86
Q16643	142	0.513	Down	4.0166e-05	S	Drebrin	DBN1	0.99864	6.37607e-06	119.75	LS(0.001)S(0.999)PVLHR	2	-0.06074	14	0.648	0.634	0.664	1.221	1.226	1.344
Q16643	337	0.826	Down	0.0183988	S	Drebrin	DBN1	0.918055	5.15104e-22	114.08	MAPTPIPT(0.063)RS(0.918)PS(0.013)DS(0.004)S(0.001)T(0.001)ASTPVAEQIER	3	0.21669	5	0.891	0.854	0.915	1.043	1.008	1.17
Q16643	141	0.715	Down	0.00153653	S	Drebrin	DBN1	0.867282	0.000624219	82.645	LS(0.867)S(0.133)PVLHR	3	0.14295	2	0.857	0.769	0.846	1.141	1.104	1.211
Q96TA1	692	0.644	Down	0.00046116	S	Niban-like protein 1	FAM129B	0.838447	1.17955e-06	67.76	AAPEAS(0.167)S(0.838)PPAS(0.995)PLQHLLPGK	3	0.53618	4	0.638	0.696	0.672	0.991	1.018	1.107
Q96TA1	696	0.599	Down	0.000137179	S	Niban-like protein 1	FAM129B	0.998876	2.21777e-06	65.833	AAPEAS(0.171)S(0.83)PPAS(0.999)PLQHLLPGK	3	-0.21752	3	0.658	0.69	0.711	1.129	1.101	1.207
P30626	172	0.744	Down	0.012662	S	Sorcin	SRI	0.99997	0.000612993	90.15	ALTDS(1)FRR	3	0.037691	2	0.87	0.834	0.748	0.991	1.125	1.178
Q8NDX5	609	0.801	Down	0.00080344	T	Polyhomeotic-like protein 3	PHC3	0.999913	4.48086e-06	70.027	MDRT(1)PPPPTLSPAAITVGR	3	1.0315	5	0.86	0.81	0.846	1.016	1.076	1.05
Q99733	51	0.73	Down	0.003439	T	Nucleosome assembly protein 1-like 4	NAP1L4	0.974175	1.84802e-22	146.19	LDNVPHT(0.974)PS(0.019)S(0.006)Y(0.001)IETLPK	4	0.56953	4	0.797	0.739	0.852	1.061	1.054	1.157
Q13153	212	0.549	Down	0.00108003	T	Serine/threonine-protein kinase PAK 1	PAK1	0.992462	4.09865e-09	115.68	SVIEPLPVT(0.992)PT(0.008)R	2	-0.017395	5	0.725	0.62	0.619	1.133	1.134	1.309
Q13153	142	0.511	Down	0.000155885	Y	Serine/threonine-protein kinase PAK 1	PAK1	0.96304	4.31227e-05	117.89	Y(0.963)MS(0.035)FT(0.002)DK	2	-0.20992	7	0.602	0.641	0.595	1.103	1.231	1.266
P51116	614	0.65	Down	0.00097799	Y	Fragile X mental retardation syndrome-related protein 2	FXR2	0.950111	1.81549e-14	110.78	T(0.02)DGS(0.151)IS(0.879)GDRQPVT(0.001)VADY(0.95)ISR	2	0.65127	2	0.715	0.781	0.743	1.057	1.17	1.22
P51116	603	0.633	Down	0.00041671	S	Fragile X mental retardation syndrome-related protein 2	FXR2	0.999982	1.98259e-19	140.21	T(0.002)DGS(0.998)IS(1)GDRQPVTVADYISR	3	-0.88045	8	0.743	0.765	0.75	1.101	1.197	1.269
P51116	601	0.625	Down	0.00060211	S	Fragile X mental retardation syndrome-related protein 2	FXR2	0.999088	1.98259e-19	140.21	T(0.001)DGS(0.999)IS(1)GDRQPVTVADYISR	3	-0.024746	7	0.752	0.783	0.757	1.122	1.229	1.315
Q8N4X5	344	0.573	Down	0.0040399	S	Actin filament-associated protein 1-like 2	AFAP1L2	0.925806	0.0312569	47.037	KKS(0.926)T(0.058)S(0.016)LEPVER	3	-0.3181	1	0.605	0.604	0.712	0.955	1.205	1.192
P41227	186	1.693	Up	0.00128009	S	N-alpha-acetyltransferase 10	NAA10	0.99736	1.56451e-06	92.474	GNS(0.997)PPS(0.002)S(0.001)GEACREEK	3	0.36056	4	1.164	1.208	1.343	0.691	0.698	0.805
P57678	301	2.919	Up	2.1451e-05	S	Gem-associated protein 4	GEMIN4	0.993594	0.000284579	83.182	DVS(0.994)LT(0.005)S(0.001)LAK	2	0.4706	1	1.738	1.827	1.949	0.656	0.588	0.645
Q9H2H9	49	0.774	Down	0.0048785	S	Sodium-coupled neutral amino acid transporter 1	SLC38A1	1	0.000174719	99.864	FISDRES(1)R	3	0.1269	15	0.81	0.855	0.834	1.02	1.041	1.169
O75940	201	0.556	Down	0.00132106	S	Survival of motor neuron-related-splicing factor 30	SMNDC1	0.987311	3.37967e-06	97.45	SIFAS(0.987)PES(0.013)VTGK	2	0.04498	3	0.715	0.636	0.651	1.091	1.157	1.35
Q15434	106	0.686	Down	0.00040464	S	RNA-binding motif, single-stranded-interacting protein 2	RBMS2	0.993575	2.21031e-06	92.264	GY(0.001)GFVDFDS(0.994)PS(0.006)AAQK	2	0.72037	2	0.652	0.729	0.704	1.028	0.991	1.021
Q92794	1089	0.715	Down	0.0026241	S	Histone acetyltransferase KAT6A	KAT6A	0.998889	0.000711679	75.819	RLS(0.999)S(0.001)QDVLR	2	0.6235	7	0.752	0.834	0.777	1.052	1.061	1.19
Q92794	420	0.733	Down	0.00094068	S	Histone acetyltransferase KAT6A	KAT6A	0.915318	0.00386691	57.293	FFT(0.085)PS(0.915)PDGR	2	0.43581	2	0.84	0.797	0.839	1.086	1.095	1.196
Q92794	941	0.576	Down	0.0020186	S	Histone acetyltransferase KAT6A	KAT6A	1	1.21311e-10	133.48	RLS(1)EGVEPWR	3	-0.37551	4	0.612	0.716	0.638	1.01	1.159	1.242
Q7Z4H8	421	0.745	Down	0.002459	S	KDEL motif-containing protein 2	KDELC2	1	0.00565	60.161	NLS(1)DLLEK	2	1.3935	1	0.821	0.82	0.846	1.086	1.047	1.204
Q99569	314	0.625	Down	0.0092844	S	Plakophilin-4	PKP4	0.996071	3.09467e-05	88.243	VGS(0.996)PLT(0.004)LTDAQTR	3	-0.087495	2	0.711	0.708	0.697	1.039	1.133	1.214
Q99569	281	0.819	Down	0.0166563	S	Plakophilin-4	PKP4	0.870851	3.76256e-16	131.31	AASPYSQRPAS(0.871)PT(0.129)AIR	3	0.64848	3	0.868	0.804	0.739	0.957	0.965	1.022
P38606	136	1.412	Up	0.0129598	T	V-type proton ATPase catalytic subunit A	ATP6V1A	1	0.0743643	46.462	WDFT(1)PCK	2	-0.73002	1	1.447	1.148	1.266	0.865	0.876	0.993
P16415	150	0.576	Down	0.0102835	S	Zinc finger protein 823	ZNF823	0.98207	3.38481e-05	60.133	AIS(0.003)HQHS(0.982)FQT(0.015)HERPPTGK	5	0.33371	1	0.619	0.884	0.63	1.272	1.133	1.298
Q9NY61	320	0.797	Down	0.0078042	S	Protein AATF	AATF	0.993499	2.24997e-17	97.82	Y(0.077)LVDGT(0.003)KPNAGS(0.929)EEIS(0.993)S(0.998)EDDELVEEKK	4	0.32738	5	0.842	0.823	0.895	1.015	1.045	1.152
Q9NY61	321	0.797	Down	0.0078042	S	Protein AATF	AATF	0.997698	2.24997e-17	97.82	Y(0.077)LVDGT(0.003)KPNAGS(0.929)EEIS(0.993)S(0.998)EDDELVEEKK	4	0.32738	5	0.842	0.823	0.895	1.015	1.045	1.152
Q9NY61	316	0.797	Down	0.0078042	S	Protein AATF	AATF	0.997899	2.24997e-17	97.82	Y(0.022)LVDGT(0.001)KPNAGS(0.998)EEIS(0.99)S(0.989)EDDELVEEK	4	-0.084801	5	0.842	0.823	0.895	1.015	1.045	1.152
Q8WUD1	67	0.559	Down	0.00071931	S	Ras-related protein Rab-2B	RAB2B	0.999963	1.31066e-06	101.08	LQIWDTAGQES(1)FR	2	0.74951	1	0.559	0.649	0.633	1.032	1.186	1.074
Q8WUD1	192	0.718	Down	0.0026383	S	Ras-related protein Rab-2B	RAB2B	0.979069	2.55279e-05	62.325	IGPQQS(0.979)IS(0.015)T(0.004)S(0.002)VGPSASQR	3	-0.41567	1	0.723	0.783	0.799	0.999	1.067	1.144
Q7Z2K8	993	0.611	Down	0.000197775	S	G protein-regulated inducer of neurite outgrowth 1	GPRIN1	1	0.00188873	85.862	ALLQS(1)VR	2	0.62425	1	0.613	0.628	0.617	1.084	0.956	1
Q7Z2K8	877	0.742	Down	0.046462	T	G protein-regulated inducer of neurite outgrowth 1	GPRIN1	0.960755	4.32757e-05	56.292	S(0.002)VAT(0.037)GPMT(0.961)PQAAAPPAFPEVR	3	-0.038861	1	0.904	0.775	0.807	0.959	1.078	1.312
Q7Z2K8	95	0.574	Down	0.0108162	S	G protein-regulated inducer of neurite outgrowth 1	GPRIN1	0.824157	2.66523e-08	81.144	GS(0.002)LACPS(0.824)PT(0.173)CFS(0.001)PQESPSK	3	-0.72423	1	0.692	0.681	0.671	1.158	1.085	1.318
P68363	161	0.68	Down	0.00102173	Y	Tubulin alpha-1B chain	TUBA1B	0.999785	0.000716076	107.57	LSVDY(1)GK	2	0.52297	4	0.726	0.734	0.684	0.972	1.076	1.106
P68363	340	0.791	Down	0.023338	S	Tubulin alpha-1B chain	TUBA1B	0.999968	3.61252e-07	107.98	S(1)IQFVDWCPTGFK	2	0.59382	2	0.836	0.835	0.831	0.996	1.04	1.127
Q9H792	281	0.764	Down	0.0089391	S	Pseudopodium-enriched atypical kinase 1	PEAK1	0.97731	0.00973322	53.013	ANT(0.023)LS(0.977)PVR	2	0.53829	1	0.822	0.836	0.782	0.996	1.02	1.178
Q9H792	826	0.757	Down	0.0031635	S	Pseudopodium-enriched atypical kinase 1	PEAK1	0.914238	4.07727e-11	91.335	S(0.002)LFT(0.018)S(0.065)QPS(0.914)GEAEAPQTTDSPTTK	3	1.1395	1	0.843	0.825	0.817	1.013	1.174	1.095
A5YKK6	1703	0.798	Down	0.014617	S	CCR4-NOT transcription complex subunit 1	CNOT1	0.941204	0.00267141	61.344	AY(0.059)GS(0.941)PWCNK	2	-3.0596	1	0.902	0.862	0.848	1.027	1.042	1.205
P52292	490	2.093	Up	4.4202e-05	S	Importin subunit alpha-1	KPNA2	0.997933	1.13575e-05	114.89	AS(0.002)LS(0.998)LIEK	2	0.11075	4	1.556	1.55	1.713	0.738	0.767	0.797
P52292	126	2.632	Up	0.0090635	S	Importin subunit alpha-1	KPNA2	1	0.0050052	67.897	FVS(1)FLGR	2	-0.14524	1	1.728	1.808	1.8	0.796	0.58	0.651
Q6YHU6	1015	0.673	Down	0.0095048	S	Thyroid adenoma-associated protein	THADA	1	0.000503291	61.409	ILKEHDS(1)FDMK	3	0.3322	2	0.719	0.684	0.601	0.948	0.906	1.123
Q15366	189	0.662	Down	0.0059788	S	Poly(rC)-binding protein 2	PCBP2	0.911687	7.32428e-30	169.02	PS(0.006)S(0.082)S(0.912)PVIFAGGQDR	3	0.3235	8	0.735	0.708	0.881	1.144	1.107	1.262
P50914	139	1.307	Up	0.0066357	S	60S ribosomal protein L14	RPL14	1	0.00201054	61.344	AALLKAS(1)PK	3	-0.22567	1	0.943	1.036	1.034	0.708	0.785	0.813
A0FGR8	743	0.723	Down	0.023402	S	Extended synaptotagmin-2	ESYT2	0.972003	5.14198e-06	81.854	S(0.008)S(0.008)S(0.006)S(0.006)LLAS(0.972)PGHISVK	3	-0.39925	1	0.779	0.626	0.608	0.844	0.995	0.947
A0FGR8	738	0.714	Down	0.000160182	S	Extended synaptotagmin-2	ESYT2	0.76136	1.08557e-21	150.61	S(0.156)S(0.156)S(0.761)S(0.926)LLASPGHISVK	3	0.69371	2	0.728	0.705	0.688	0.959	0.989	1.021
A0FGR8	758	0.732	Down	0.0168377	S	Extended synaptotagmin-2	ESYT2	0.998415	2.26623e-15	122.18	EPT(0.181)PS(0.822)IAS(0.998)DIS(0.999)LPIATQELR	3	0.14127	6	0.795	0.652	0.772	0.981	0.94	1.109
A0FGR8	739	0.714	Down	0.000160182	S	Extended synaptotagmin-2	ESYT2	0.926225	1.08557e-21	150.61	S(0.156)S(0.156)S(0.761)S(0.926)LLASPGHISVK	3	0.69371	2	0.728	0.705	0.688	0.959	0.989	1.021
A0FGR8	761	0.774	Down	0.0097236	S	Extended synaptotagmin-2	ESYT2	0.99992	4.71215e-12	104.96	EPT(0.001)PS(0.003)IAS(0.996)DIS(1)LPIATQELR	3	0.56388	6	0.821	0.704	0.799	1.013	0.946	1.042
Q8WWN8	1444	0.398	Down	4.481e-05	S	Arf-GAP with Rho-GAP domain, ANK repeat and PH domain-containing protein 3	ARAP3	1	0.000174167	88.021	S(1)LDQPFLSK	2	0.23257	3	0.497	0.475	0.5	1.122	1.306	1.272
Q92622	248	0.596	Down	0.0016175	S	Run domain Beclin-1-interacting and cysteine-rich domain-containing protein	RUBCN	0.995389	5.232e-13	135.21	S(0.004)T(0.001)S(0.995)FPLSGPPR	2	0.38655	1	0.679	0.604	0.714	1.065	1.063	1.225
P07199	156	0.797	Down	0.020641	S	Major centromere autoantigen B	CENPB	0.954911	3.80215e-06	53.758	T(0.045)PAAPAS(0.955)PAAVPSEGSGGSTTGWR	3	0.14109	1	0.779	0.924	0.839	0.987	1.104	1.098
Q9Y6A5	403	0.496	Down	0.000119347	Y	Transforming acidic coiled-coil-containing protein 3	TACC3	0.999373	5.43937e-06	105.46	GS(0.001)Y(0.999)HLDWDK	3	0.049071	2	0.637	0.59	0.614	1.15	1.236	1.328
Q9Y6A5	723	1.91	Up	0.0196599	S	Transforming acidic coiled-coil-containing protein 3	TACC3	0.999567	0.000945793	93.649	SFS(1)DLFK	2	0.3583	1	1.418	1.469	1.422	0.622	0.791	0.843
Q9Y6A5	71	0.482	Down	0.000139511	S	Transforming acidic coiled-coil-containing protein 3	TACC3	0.98769	0.00119261	62.166	ILS(0.988)PS(0.012)MASK	3	-0.54414	7	0.615	0.608	0.583	1.222	1.158	1.364
Q14168	145	0.803	Down	0.049857	S	MAGUK p55 subfamily member 2	MPP2	0.984177	3.09355e-05	51.593	T(0.322)Y(0.003)ET(0.689)PPPS(0.984)PGLDPT(0.001)FS(0.001)NQPVPPDAVR	3	-0.4113	1	0.827	0.773	0.9	0.91	1.081	1.123
Q00341	944	1.406	Up	0.0150797	S	Vigilin	HDLBP	1	0.000988323	83.883	DCDPGS(1)PR	2	-0.38015	2	1.102	1.143	1.232	0.721	0.808	0.944
Q6NXS1	20	0.663	Down	0.00072299	S	Protein phosphatase inhibitor 2-like protein 3	PPP1R2P3	0.87424	1.11913e-30	166.01	NKT(0.061)S(0.874)T(0.061)T(0.004)SSMVASAEQPR	3	-0.42484	1	0.76	0.721	0.792	1.084	1.125	1.218
P49815	999	0.807	Down	0.027702	S	Tuberin	TSC2	0.952477	9.14324e-28	131.03	IQTSLT(0.005)S(0.028)AS(0.952)LGS(0.014)ADENSVAQADDSLK	3	0.083715	1	0.824	0.868	0.854	1	0.973	1.18
P49815	923	0.612	Down	0.00186472	S	Tuberin	TSC2	0.998318	4.88697e-05	83.894	S(0.001)NVLLS(0.998)FDDTPEK	2	0.17999	2	0.682	0.723	0.626	0.997	1.13	1.189
P49815	1411	0.669	Down	0.00107877	S	Tuberin	TSC2	1	1.81979e-06	99.991	ADVGRLS(1)PEVK	2	0.012925	4	0.752	0.729	0.678	1.017	1.058	1.15
P49815	1132	0.749	Down	0.0167174	S	Tuberin	TSC2	0.939196	0.000470395	74.962	S(0.061)MS(0.939)GGHGLR	3	0.034701	1	0.737	0.719	0.792	0.873	1.071	1.057
Q8NEV8	1753	0.819	Down	6.2098e-05	S	Exophilin-5	EXPH5	1	0.000147077	73.498	RLS(1)PPFPLEPAQK	3	0.73351	1	0.875	0.868	0.872	1.079	1.074	1.041
Q96KR1	1054	0.675	Down	0.0171627	S	Zinc finger RNA-binding protein	ZFR	1	5.71331e-29	161.02	RRDS(1)DGVDGFEAEGK	4	0.87061	8	0.739	0.754	0.743	1.032	1.063	1.22
P49756	677	0.732	Down	0.0021642	S	RNA-binding protein 25	RBM25	0.99925	1.12019e-14	132.79	LGAS(0.001)NS(0.999)PGQPNSVK	2	-0.18984	4	0.837	0.768	0.744	1.012	1.099	1.097
P49756	703	0.634	Down	0.00054489	S	RNA-binding protein 25	RBM25	1	1.81058e-33	169.6	LPVDSVFNKFEDEDS(1)DDVPR	3	-1.2723	3	0.728	0.688	0.72	1.053	1.102	1.213
Q9BYG3	223	0.817	Down	0.0041771	T	MKI67 FHA domain-interacting nucleolar phosphoprotein	NIFK	0.999881	8.79185e-05	88.338	VSGTLDT(1)PEK	3	-0.0049252	2	0.93	0.889	0.967	1.103	1.116	1.193
Q8IYD8	665	0.413	Down	0.00027853	Y	Fanconi anemia group M protein	FANCM	0.887042	0.00295094	63.694	KS(0.005)S(0.074)IFS(0.034)Y(0.887)R	3	0.37852	1	0.491	0.444	0.564	1.153	1.218	1.262
P29692	147	0.732	Down	0.0048377	T	Elongation factor 1-delta	EEF1D	1	4.71287e-24	107.05	KPAT(1)PAEDDEDDDIDLFGS(1)DNEEEDKEAAQLR	4	0.056098	1	0.763	0.753	0.891	1.076	1.126	1.087
P29692	162	0.738	Down	0.0047578	S	Elongation factor 1-delta	EEF1D	1	2.17869e-44	152.1	KPAT(1)PAEDDEDDDIDLFGS(1)DNEEEDKEAAQLR	4	0.056098	20	0.809	0.793	0.833	1.053	1.032	1.214
Q07960	49	0.799	Down	0.0092216	S	Rho GTPase-activating protein 1	ARHGAP1	0.855583	1.51272e-15	128.01	S(0.003)DDS(0.093)KS(0.856)S(0.214)S(0.835)PELVTHLK	4	-0.2398	1	0.741	0.854	0.854	1.021	1.037	1.007
Q07960	51	0.702	Down	0.00072394	S	Rho GTPase-activating protein 1	ARHGAP1	0.838404	9.12652e-17	143.31	S(0.081)S(0.081)S(0.838)PELVTHLK	3	-0.40237	5	0.745	0.772	0.843	1.1	1.137	1.127
P10244	487	0.618	Down	0.0010171	T	Myb-related protein B	MYBL2	0.809312	0.0112908	55.467	VVVT(0.191)T(0.809)PLHR	2	-0.79053	1	0.768	0.722	0.701	1.101	1.149	1.297
Q14693	162	0.698	Down	2.4658e-05	S	Phosphatidate phosphatase LPIN1	LPIN1	0.981921	0.0132737	59.225	RKS(0.982)QLDS(0.018)LK	3	0.17568	1	0.811	0.788	0.786	1.114	1.137	1.168
Q9UPY5	26	0.457	Down	0.0036597	S	Cystine/glutamate transporter	SLC7A11	1	5.18517e-05	75.548	LPS(1)LGNKEPPGQEK	3	-0.19981	4	0.552	0.543	0.54	1.095	1.194	1.288
Q8N350	306	0.777	Down	0.036183	Y	Voltage-dependent calcium channel beta subunit-associated regulatory protein	CBARP	0.853035	0.00110583	71.912	HAS(0.118)LDGAS(0.029)PY(0.853)FK	2	0.2445	1	0.69	0.677	0.535	0.827	0.831	0.79
Q8N350	154	0.593	Down	0.0103023	T	Voltage-dependent calcium channel beta subunit-associated regulatory protein	CBARP	0.981712	2.82824e-05	80.488	RY(0.002)T(0.982)LT(0.016)EGDFHHLK	4	0.35338	1	0.823	0.74	0.822	1.145	1.247	1.631
Q13330	564	0.431	Down	0.00108067	T	Metastasis-associated protein MTA1	MTA1	0.992378	7.87343e-07	104.95	SVSSVLSS(0.007)LT(0.992)PAK	3	-0.07506	1	0.58	0.479	0.673	1.298	1.324	1.398
Q13330	639	0.639	Down	0.00022271	S	Metastasis-associated protein MTA1	MTA1	1	0.00150124	77.662	GGS(1)LPPVK	2	0.38272	6	0.674	0.69	0.735	1.071	1.066	1.149
Q13330	449	0.661	Down	4.3354e-05	S	Metastasis-associated protein MTA1	MTA1	0.998065	1.30264e-05	93.243	S(0.002)NMS(0.998)PHGLPAR	2	-0.27331	13	0.739	0.759	0.73	1.095	1.111	1.165
Q9C026	46	0.762	Down	0.036476	S	E3 ubiquitin-protein ligase TRIM9	TRIM9	0.870667	1.18948e-08	96.379	NILVQTPES(0.065)ES(0.871)PQS(0.065)HR	3	-0.52804	3	0.763	0.86	0.787	1.029	0.924	1.211
Q14118	790	0.758	Down	0.0086811	T	Dystroglycan	DAG1	1	1.69083e-06	102.65	LTLEDQAT(1)FIKK	3	0.060714	1	0.864	0.821	0.8	1.01	1.063	1.206
O75398	215	0.779	Down	0.0126644	Y	Deformed epidermal autoregulatory factor 1 homolog	DEAF1	0.983306	0.00704574	76.843	NIS(0.014)GT(0.002)LY(0.983)K	2	0.71344	1	0.811	0.818	0.872	0.983	1.05	1.178
O75398	312	0.664	Down	0.00032316	T	Deformed epidermal autoregulatory factor 1 homolog	DEAF1	0.804823	0.00514211	47.774	ENELPT(0.195)T(0.805)PVKK	3	2.3586	1	0.735	0.791	0.726	1.081	1.141	1.171
P25205	711	1.368	Up	0.0028838	S	DNA replication licensing factor MCM3	MCM3	0.994518	1.68071e-27	132.28	DGDSYDPYDFS(0.995)DT(0.005)EEEMPQVHTPK	3	-2.1447	4	1.204	1.263	1.233	0.916	0.824	0.965
O95684	231	0.544	Down	0.00100301	S	FGFR1 oncogene partner	FGFR1OP	0.943144	0.00653939	58.604	IGS(0.057)FLS(0.943)NR	2	0.61717	1	0.663	0.603	0.715	1.096	1.248	1.296
Q96KQ4	681	0.744	Down	0.0067582	S	Apoptosis-stimulating of p53 protein 1	PPP1R13B	0.999992	4.07e-08	113.69	LTPIVHS(1)PLR	3	-0.20877	1	0.788	0.819	0.849	0.989	1.174	1.139
Q9P0U3	132	0.626	Down	0.00162123	S	Sentrin-specific protease 1	SENP1	0.991245	4.98381e-10	122.75	TSSGLS(0.008)NS(0.991)FAGK	3	-0.57328	1	0.729	0.727	0.701	1.077	1.077	1.289
Q9NZM4	1413	0.683	Down	0.00052006	S	BRD4-interacting chromatin-remodeling complex-associated protein	BICRA	1	2.3162e-05	93.623	GGS(1)PAPLPAK	2	0.32539	2	0.739	0.783	0.742	1.036	1.129	1.151
Q6PI48	242	0.826	Down	0.0199649	S	Aspartate--tRNA ligase, mitochondrial	DARS2	0.929709	0.000503191	61.344	FY(0.07)S(0.001)LPQS(0.93)PQQFK	3	0.35233	2	0.814	0.851	0.923	1.001	1.013	1.119
Q5TKA1	297	0.747	Down	0.000579	T	Protein lin-9 homolog	LIN9	1	0.0185819	62.546	FFMT(1)PPR	2	-0.13929	1	0.859	0.792	0.835	1.148	1.084	1.098
Q9NX63	50	0.739	Down	0.017122	S	MICOS complex subunit MIC19	CHCHD3	0.999766	7.48826e-11	120.39	YS(1)GAYGASVSDEELK	3	-0.074375	2	0.795	0.799	0.805	1.019	1.063	1.166
P82970	93	1.236	Up	0.026797	S	High mobility group nucleosome-binding domain-containing protein 5	HMGN5	0.999988	2.30315e-10	112.58	ITEAPAS(1)EKEIVEVK	3	-0.21422	1	1.184	1.048	1.099	0.835	0.869	0.99
O95696	128	0.781	Down	0.0151603	S	Bromodomain-containing protein 1	BRD1	0.952545	0.000122816	76.357	IVEY(0.047)S(0.953)PPSAPR	3	0.046607	4	0.777	0.828	0.838	0.931	1.1	1.099
Q8IY26	70	0.775	Down	0.0059247	S	Phospholipid phosphatase 6	PLPP6	0.999999	1.06349e-32	143.96	RGS(1)FPLAAAGPSQSPAPPLPEEDR	3	0.51484	1	0.874	0.886	0.817	1.055	1.072	1.2
Q9Y6D5	227	0.744	Down	0.0072383	S	Brefeldin A-inhibited guanine nucleotide-exchange protein 2	ARFGEF2	0.999999	8.28811e-05	68.243	PQSPVIQAAAVS(1)PK	3	0.0074308	2	0.771	0.789	0.868	0.995	1.106	1.162
Q4G0F5	304	0.711	Down	0.0029573	S	Vacuolar protein sorting-associated protein 26B	VPS26B	0.997558	1.08543e-06	106.38	S(0.001)MS(0.998)HQAAIAS(0.002)QR	2	-0.25013	9	0.714	0.743	0.731	0.972	0.972	1.133
Q4G0F5	302	0.599	Down	0.009736	S	Vacuolar protein sorting-associated protein 26B	VPS26B	0.880487	5.92879e-05	85.493	S(0.88)MS(0.12)HQAAIASQR	2	-0.46597	4	0.674	0.667	0.683	1.031	1.122	1.227
Q15393	156	1.38	Up	0.0119775	S	Splicing factor 3B subunit 3	SF3B3	0.874455	2.05595e-06	95.273	LT(0.015)IS(0.11)S(0.874)PLEAHK	3	0.66846	1	1.159	1.287	1.121	0.762	0.886	0.936
Q12955	1459	0.48	Down	0.000140624	S	Ankyrin-3	ANK3	0.999992	1.13654e-10	133.98	RQS(1)FASLALR	3	-0.32838	8	0.644	0.645	0.6	1.224	1.281	1.427
Q68DQ2	395	0.527	Down	0.00062419	S	Very large A-kinase anchor protein	CRYBG3	1	0.000568916	67.252	KVPCS(1)PDFQR	3	0.8114	1	0.713	0.651	0.587	1.259	1.151	1.291
Q68DQ2	177	0.57	Down	0.00048427	S	Very large A-kinase anchor protein	CRYBG3	0.964366	0.00367209	63.624	EIFS(0.036)GS(0.964)LR	2	0.25745	1	0.619	0.666	0.655	1.071	1.083	1.248
Q02880	1581	0.755	Down	0.0189003	S	DNA topoisomerase 2-beta	TOP2B	0.999621	4.03576e-21	111.23	KT(0.566)S(0.434)FDQDS(1)DVDIFPSDFPTEPPSLPR	4	-1.5371	3	0.855	0.716	0.891	1.039	1.065	1.158
Q02880	1236	0.444	Down	0.0049608	S	DNA topoisomerase 2-beta	TOP2B	0.824223	6.76617e-05	74.732	KLQLEET(0.065)MPS(0.824)PY(0.111)GR	3	0.15981	1	0.542	0.537	0.536	1.101	1.198	1.341
Q02880	1550	0.796	Down	0.031905	S	DNA topoisomerase 2-beta	TOP2B	0.952743	4.76056e-07	95.414	KAS(0.953)GS(0.046)ENEGDY(0.001)NPGR	2	0.16002	2	0.815	0.911	0.817	0.95	1.08	1.165
Q02880	1441	0.783	Down	0.0123405	S	DNA topoisomerase 2-beta	TOP2B	0.998738	0.00035244	51.31	S(0.999)QDFGNLFS(0.001)FPSY(0.001)SQK	3	-0.14792	1	0.821	0.729	0.679	0.954	0.924	0.967
Q02880	1552	0.745	Down	0.03786	S	DNA topoisomerase 2-beta	TOP2B	0.89771	4.85048e-12	125.73	KAS(0.077)GS(0.898)ENEGDY(0.025)NPGR	3	-0.46774	1	1.021	1.162	0.866	1.246	1.374	1.475
Q02880	1424	0.64	Down	0.00087803	S	DNA topoisomerase 2-beta	TOP2B	0.873441	1.232e-21	105.45	VKAS(0.853)PIT(0.147)NDGEDEFVPS(0.345)DGLDKDEY(0.598)T(0.183)FS(0.873)PGK	5	-0.28683	2	0.775	0.677	0.778	1.127	1.148	1.208
Q02880	1400	0.704	Down	0.00124451	S	DNA topoisomerase 2-beta	TOP2B	0.952383	6.24018e-22	107.99	VKAS(0.952)PIT(0.048)NDGEDEFVPS(0.02)DGLDKDEY(0.006)T(0.124)FS(0.851)PGK	5	0.32784	3	0.757	0.733	0.789	1.05	1.028	1.161
Q02880	1466	0.786	Down	0.020641	S	DNA topoisomerase 2-beta	TOP2B	1	1.68592e-40	161.15	FDS(1)NEEDSASVFSPSFGLK	3	-0.016189	6	0.816	0.894	0.822	0.994	1.03	1.198
O60885	1117	0.546	Down	0.00042153	S	Bromodomain-containing protein 4	BRD4	1	0.00142421	89.698	IHS(1)PIIR	2	-0.039169	5	0.618	0.621	0.672	1.133	1.086	1.279
O60885	601	0.696	Down	0.00064444	S	Bromodomain-containing protein 4	BRD4	0.999889	2.82478e-29	156.73	SKPPPTYES(1)EEEDK	3	-0.67046	2	0.745	0.755	0.764	1.015	1.087	1.153
Q05209	449	0.52	Down	4.1894e-05	S	Tyrosine-protein phosphatase non-receptor type 12	PTPN12	0.999918	2.28483e-05	93.649	S(1)FDGNTLLNR	2	-0.44053	1	0.582	0.577	0.536	1.063	1.062	1.135
Q05209	435	0.582	Down	0.000100982	S	Tyrosine-protein phosphatase non-receptor type 12	PTPN12	1	0.00334259	76.228	NLS(1)FEIK	2	0.26003	4	0.682	0.652	0.67	1.093	1.129	1.219
O43896	1078	0.749	Down	0.0137577	Y	Kinesin-like protein KIF1C	KIF1C	0.888969	0.00367806	74.533	Y(0.889)PPY(0.005)T(0.014)T(0.092)PPR	2	0.024983	2	0.84	0.89	0.957	1.104	1.15	1.332
O00767	199	1.266	Up	0.036442	T	Acyl-CoA desaturase	SCD	0.770287	1.74654e-30	170.06	EKGS(0.072)T(0.77)LDLS(0.158)DLEAEK	4	-0.11715	1	1.167	1.099	1.145	0.795	0.87	1.03
Q9P0P0	70	1.22	Up	0.0061431	S	E3 ubiquitin-protein ligase RNF181	RNF181	0.998703	0.000190331	73.834	T(0.001)VIRGS(0.999)QAELK	3	-0.864	2	1.08	1.018	1.069	0.851	0.824	0.921
P35613	362	0.71	Down	0.0097039	S	Basigin	BSG	1	9.77961e-24	143.47	RKPEDVLDDDDAGS(1)APLK	3	0.072948	3	0.818	0.732	0.761	0.958	1.098	1.2
P29966	170	0.688	Down	0.0103835	S	Myristoylated alanine-rich C-kinase substrate	MARCKS	1	0.000865797	94.309	LSGFS(1)FK	2	-0.67955	23	0.834	0.831	0.818	1.124	1.202	1.281
P29966	27	0.437	Down	0.00032084	S	Myristoylated alanine-rich C-kinase substrate	MARCKS	0.957067	9.43554e-25	145.55	GEAAAERPGEAAVAS(0.041)S(0.957)PS(0.002)K	3	0.29556	2	0.591	0.63	0.521	1.212	1.379	1.396
P29966	167	0.574	Down	0.0020614	S	Myristoylated alanine-rich C-kinase substrate	MARCKS	0.999922	0.00785753	61.78	LS(1)GFSFK	2	-0.21129	1	0.749	0.751	0.699	1.161	1.202	1.471
P29966	150	0.832	Down	0.012023	T	Myristoylated alanine-rich C-kinase substrate	MARCKS	0.999963	4.50687e-40	182.15	AEDGATPSPSNET(1)PKK	3	0.039517	7	0.921	0.884	0.943	1.035	1.09	1.177
Q5VU97	1138	0.69	Down	0.00137969	S	VWFA and cache domain-containing protein 1	CACHD1	0.99628	0.000266563	51.431	SHQHMS(0.004)PLAAQEMS(0.996)VR	3	-1.117	2	0.815	0.874	0.865	1.141	1.315	1.245
Q9BZF2	272	0.664	Down	0.00017889	S	Oxysterol-binding protein-related protein 7	OSBPL7	0.999992	8.44356e-08	110.98	LHGS(1)VPNLSR	2	0.27766	2	0.778	0.735	0.753	1.136	1.088	1.189
Q96G74	508	0.747	Down	0.0013787	S	OTU domain-containing protein 5	OTUD5	0.793982	5.63871e-08	106.34	AT(0.206)S(0.794)PLVSLYPALECR	3	-0.14543	2	0.818	0.803	0.796	1.096	1.005	1.133
P13861	78	1.328	Up	0.0079242	S	cAMP-dependent protein kinase type II-alpha regulatory subunit	PRKAR2A	1	1.66492e-29	156.26	VADAKGDS(1)ES(1)EEDEDLEVPVPSR	4	0.19162	5	1.12	1.123	1.202	0.796	0.844	0.954
Q96A00	26	0.7	Down	0.00027965	S	Protein phosphatase 1 regulatory subunit 14A	PPP1R14A	1	5.95872e-05	89.231	GPGGS(1)PGGLQK	3	-0.91254	3	0.753	0.766	0.733	1.041	1.046	1.131
Q6VY07	519	0.509	Down	0.00113799	S	Phosphofurin acidic cluster sorting protein 1	PACS1	0.99627	0.00248062	59.227	QLS(0.996)KPLS(0.004)ER	3	0.25485	1	0.606	0.582	0.469	1.062	1.066	1.125
Q08495	333	0.626	Down	0.0044042	S	Dematin	DMTN	1	0.000407052	65.038	GNS(1)LPCVLEQK	2	1.5396	2	0.613	0.748	0.757	1.076	1.078	1.228
P52756	59	1.209	Up	0.0141409	S	RNA-binding protein 5	RBM5	0.998309	0.000150143	86.911	DY(0.002)DS(0.998)PERER	3	0.10159	3	1.039	1.084	1.05	0.808	0.874	0.942
P52756	57	1.302	Up	0.0077803	Y	RNA-binding protein 5	RBM5	0.872471	0.000268245	86.114	DY(0.872)DS(0.128)PERER	2	-0.065312	2	1.069	1.116	1.124	0.774	0.843	0.925
P52756	78	1.566	Up	0.0037835	S	RNA-binding protein 5	RBM5	0.999999	2.06629e-30	157.85	SEDGYHS(1)DGDYGEHDYR	3	-0.3384	2	1.306	1.203	1.167	0.682	0.838	0.828
Q14183	221	0.801	Down	0.034178	S	Double C2-like domain-containing protein alpha	DOC2A	0.8446	0.00291446	44.788	QVPLAS(0.845)PS(0.115)S(0.035)MS(0.006)AALR	3	0.26527	1	0.807	0.895	0.844	1.04	0.955	1.184
Q14183	235	0.316	Down	5.7294e-05	Y	Double C2-like domain-containing protein alpha	DOC2A	0.999902	4.37602e-08	127.56	GISCY(1)LK	2	0.047689	1	0.447	0.469	0.419	1.35	1.313	1.565
Q12830	1300	0.652	Down	0.023044	S	Nucleosome-remodeling factor subunit BPTF	BPTF	0.971215	1.07427e-06	100.23	VLDDVS(0.002)IRS(0.971)PET(0.027)K	4	0.0038731	3	0.731	0.739	0.714	1.064	1.024	1.264
Q12830	1231	0.741	Down	0.0040238	S	Nucleosome-remodeling factor subunit BPTF	BPTF	0.988503	2.15682e-06	95.417	NLS(0.011)ES(0.989)PVITK	3	-0.011592	3	0.804	0.871	0.82	1.079	1.066	1.224
Q8WUM9	335	0.794	Down	0.0063562	S	Sodium-dependent phosphate transporter 1	SLC20A1	1	0.00395794	52.576	ERLPS(1)VDLK	3	0.31611	1	0.882	0.899	0.96	1.111	1.106	1.233
P09543	9	0.643	Down	0.00177841	S	2',3'-cyclic-nucleotide 3'-phosphodiesterase	CNP	0.990259	0.00339456	64.42	S(0.99)HT(0.01)FLPK	3	-0.39923	1	0.722	0.834	0.72	1.118	1.161	1.258
Q86U44	50	0.761	Down	0.0133798	S	N6-adenosine-methyltransferase catalytic subunit	METTL3	0.952089	3.2906e-10	111.58	S(0.048)DS(0.952)PVPTAPTSGGPK	2	0.72329	2	0.908	0.815	0.973	1.103	1.175	1.263
Q86U44	17	0.461	Down	0.000163885	S	N6-adenosine-methyltransferase catalytic subunit	METTL3	1	0.0061245	55.806	QLDS(1)LRER	3	0.43977	1	0.524	0.58	0.505	1.244	1.16	1.087
Q49MG5	79	0.479	Down	1.55715e-05	S	Microtubule-associated protein 9	MAP9	1	6.56999e-17	138.82	MNDFHIS(1)DDEEKNPSK	4	1.1502	4	0.593	0.566	0.559	1.155	1.195	1.24
Q13523	578	2.182	Up	0.000155745	S	Serine/threonine-protein kinase PRP4 homolog	PRPF4B	0.96172	1.48871e-18	108.96	T(0.04)RS(0.962)PS(0.998)PDDILER	3	-0.39073	4	1.463	1.585	1.565	0.636	0.742	0.736
Q13523	366	0.773	Down	0.00149823	S	Serine/threonine-protein kinase PRP4 homolog	PRPF4B	1	0.00610743	49.265	S(1)RS(1)PLLNDR	3	-0.13746	3	0.774	0.799	0.838	1.079	1.047	0.994
Q13523	580	1.754	Up	0.000120269	S	Serine/threonine-protein kinase PRP4 homolog	PRPF4B	0.998015	1.48871e-18	108.96	T(0.04)RS(0.962)PS(0.998)PDDILER	3	-0.39073	3	1.363	1.354	1.402	0.752	0.756	0.841
Q13523	257	2.212	Up	0.000162631	S	Serine/threonine-protein kinase PRP4 homolog	PRPF4B	0.833416	0.0144885	51.359	ARS(0.833)PT(0.167)DDKVK	3	0.39867	1	1.334	1.348	1.397	0.548	0.658	0.638
Q13523	368	1.767	Up	5.5136e-05	S	Serine/threonine-protein kinase PRP4 homolog	PRPF4B	1	0.000775348	78.548	S(1)RS(1)PLLNDR	3	-0.13746	7	1.299	1.353	1.441	0.764	0.774	0.779
Q13523	356	1.605	Up	0.00053616	S	Serine/threonine-protein kinase PRP4 homolog	PRPF4B	1	0.00460029	66.056	S(1)LS(1)PKPR	3	0.37178	4	1.236	1.223	1.287	0.72	0.775	0.839
P22415	185	1.331	Up	0.0057568	Y	Upstream stimulatory factor 1	USF1	0.980382	0.00114764	105.52	THPY(0.98)S(0.019)PK	2	0.55674	3	1.134	1.13	0.975	0.793	0.839	0.802
P22415	186	1.34	Up	0.024037	S	Upstream stimulatory factor 1	USF1	0.914296	0.00761007	55.37	T(0.007)HPY(0.079)S(0.914)PK	3	0.41523	3	1.091	1.085	1.066	0.736	0.857	0.827
Q9UBC3	387	0.686	Down	0.0040355	S	DNA (cytosine-5)-methyltransferase 3B	DNMT3B	0.897039	1.34743e-29	158.52	RRT(0.1)ADDS(0.897)AT(0.003)SDYCPAPK	3	-0.097872	1	0.713	0.705	0.772	0.952	1.089	1.15
Q9HAW4	846	0.763	Down	0.00033734	S	Claspin	CLSPN	0.997833	1.32791e-13	98.491	LSEPSLPIEDSQDLY(0.002)NAS(0.998)PEPK	3	0.76211	1	0.807	0.806	0.755	1.022	1.03	1.053
Q8IX21	68	0.806	Down	0.0137201	S	SMC5-SMC6 complex localization factor protein 2	SLF2	1	0.00104923	72.607	HMLDS(1)PQK	3	0.99383	1	0.799	0.841	0.735	0.997	0.92	1.028
Q9NZN5	736	0.475	Down	0.000178763	T	Rho guanine nucleotide exchange factor 12	ARHGEF12	0.999049	1.20672e-09	112.08	VT(0.001)EHGT(0.999)PKPFR	3	0.6781	2	0.582	0.568	0.547	1.092	1.174	1.307
Q9NZN5	637	0.548	Down	0.0050845	S	Rho guanine nucleotide exchange factor 12	ARHGEF12	0.962461	1.00232e-22	146.88	HLST(0.001)PS(0.005)S(0.032)VS(0.962)PEPQDSAK	3	0.38657	1	0.462	0.577	0.612	0.89	1.002	1.121
P11717	2479	0.545	Down	0.0020764	S	Cation-independent mannose-6-phosphate receptor	IGF2R	1	2.70789e-21	141.6	LVS(1)FHDDS(1)DEDLLHI	2	-0.50991	2	0.589	0.565	0.71	1.038	1.153	1.229
P11717	2484	0.671	Down	0.00034169	S	Cation-independent mannose-6-phosphate receptor	IGF2R	1	1.35588e-56	204.52	LVS(1)FHDDS(1)DEDLLHI	2	-0.50991	9	0.744	0.683	0.712	1.011	1.084	1.095
Q99496	41	0.808	Down	0.034098	S	E3 ubiquitin-protein ligase RING2	RNF2	1	5.64685e-09	96.504	TPQEAITDGLEIVVS(1)PR	3	0.42463	1	0.729	0.912	0.795	1.03	0.963	1.021
Q08334	261	0.823	Down	0.006421	S	Interleukin-10 receptor subunit beta	IL10RB	1	0.00118178	73.632	NS(1)LPQHLK	3	0.021978	3	0.884	0.883	0.856	1.099	0.988	1.099
P40227	246	0.663	Down	0.00066383	S	T-complex protein 1 subunit zeta	CCT6A	0.99999	1.71597e-05	94.122	TEVNS(1)GFFYK	2	-0.069156	3	0.727	0.709	0.784	1.061	1.109	1.179
O75044	854	0.773	Down	0.035216	S	SLIT-ROBO Rho GTPase-activating protein 2	SRGAP2	0.79029	7.20398e-20	124.86	S(0.209)DS(0.79)HGLSSSLTDSSSPGVGASCR	3	0.018095	2	0.854	0.796	0.838	0.961	1.017	1.242
O75044	916	0.804	Down	0.030582	S	SLIT-ROBO Rho GTPase-activating protein 2	SRGAP2	1	0.0145548	53.317	NRLDS(1)PQIR	3	0.09461	2	0.777	0.917	0.838	1.034	0.974	1.142
O75044	429	0.631	Down	0.0022767	T	SLIT-ROBO Rho GTPase-activating protein 2	SRGAP2	0.900092	1.98768e-10	136.38	S(0.054)TVS(0.037)ET(0.9)FMS(0.01)K	2	-0.66999	1	0.714	0.756	0.621	1.053	1.175	1.088
O75044	427	0.681	Down	0.0034801	S	SLIT-ROBO Rho GTPase-activating protein 2	SRGAP2	0.963653	5.56504e-05	89.189	S(0.004)T(0.004)VS(0.964)ET(0.029)FMSK	3	0.17657	3	0.72	0.719	0.719	1.009	1.082	1.078
O75044	994	0.558	Down	0.000156404	S	SLIT-ROBO Rho GTPase-activating protein 2	SRGAP2	0.954151	1.06229e-12	106.12	T(0.001)S(0.001)PVVAPT(0.735)S(0.263)EPS(0.046)S(0.954)PLHT(0.001)QLLK	3	1.445	2	0.653	0.663	0.637	1.104	1.135	1.259
O60504	395	0.624	Down	0.00021544	S	Vinexin	SORBS3	1	0.000257589	84.365	FDFQAQS(1)PK	2	0.085978	1	0.768	0.68	0.74	1.159	1.161	1.186
O60504	530	0.545	Down	0.00021986	S	Vinexin	SORBS3	0.957729	1.22188e-14	133.87	LCDDGPQLPT(0.042)S(0.958)PR	2	-0.55146	2	0.64	0.678	0.652	1.116	1.195	1.301
Q5VWN6	340	0.618	Down	0.00038152	S	Protein FAM208B	FAM208B	0.99462	1.14624e-16	146.79	VFPLS(0.995)PAS(0.005)NLR	2	0.58218	1	0.752	0.695	0.742	1.119	1.158	1.263
Q5VWN6	2009	1.553	Up	0.02632	S	Protein FAM208B	FAM208B	0.818673	1.64245e-07	98.169	ES(0.819)PT(0.181)QISIGAFPSTK	3	0.45466	1	1.19	1.175	1.381	0.645	0.98	0.787
O95295	133	0.719	Down	0.00060066	S	SNARE-associated protein Snapin	SNAPIN	0.999578	2.31202e-06	90.718	AMLDSGIYPPGS(1)PGK	4	-1.0295	30	0.804	0.76	0.821	1.066	1.092	1.157
Q15057	516	0.637	Down	0.00057896	Y	Arf-GAP with coiled-coil, ANK repeat and PH domain-containing protein 2	ACAP2	0.873628	1.59563e-05	96.464	Y(0.874)SIS(0.006)LS(0.121)PPEQQK	2	0.15069	3	0.723	0.746	0.716	1.071	1.118	1.24
Q15057	521	0.602	Down	0.0065411	S	Arf-GAP with coiled-coil, ANK repeat and PH domain-containing protein 2	ACAP2	0.895697	6.43129e-06	94.363	Y(0.101)SIS(0.003)LS(0.896)PPEQQK	3	0.94471	7	0.701	0.798	0.702	1.019	1.289	1.346
Q16629	123	1.883	Up	0.00033927	S	Serine/arginine-rich splicing factor 7	SRSF7	0.999874	6.57929e-05	84.753	GHYAYDCHRYS(1)R	3	-0.23557	4	1.368	1.438	1.554	0.714	0.779	0.823
Q16629	194	10.476	Up	0.000143516	S	Serine/arginine-rich splicing factor 7	SRSF7	0.992344	0.0174051	49.715	Y(0.001)FQS(0.007)PS(0.992)R	2	0.089829	2	2.279	2.382	2.651	0.3	0.171	0.227
Q16629	192	2.552	Up	0.0026554	S	Serine/arginine-rich splicing factor 7	SRSF7	0.996585	0.00236237	81.95	Y(0.001)FQS(0.997)PS(0.003)R	2	0.21327	4	1.488	1.454	1.695	0.598	0.612	0.607
A7KAX9	892	0.533	Down	0.0009383	S	Rho GTPase-activating protein 32	ARHGAP32	0.999929	0.00123383	72.928	VVYAFS(1)PK	3	-0.16894	1	0.58	0.577	0.554	0.927	1.128	1.156
A7KAX9	889	0.539	Down	0.0002156	Y	Rho GTPase-activating protein 32	ARHGAP32	0.999599	4.17225e-08	132.01	VVY(1)AFSPK	2	-0.13609	1	0.639	0.561	0.598	1.052	1.118	1.167
Q8WVV9	285	0.707	Down	0.005058	S	Heterogeneous nuclear ribonucleoprotein L-like	HNRNPLL	0.961717	2.86335e-05	89.624	QAILGEHPS(0.038)S(0.962)FR	3	-0.27652	2	0.748	0.768	0.689	1.007	0.964	1.148
Q8N8S7	531	0.498	Down	0.00030134	S	Protein enabled homolog	ENAH	0.999993	1.35928e-06	107.06	SYDS(1)LHRPK	4	-0.25797	3	0.631	0.591	0.545	1.154	1.113	1.279
O43318	367	0.719	Down	0.0072998	S	Mitogen-activated protein kinase kinase kinase 7	MAP3K7	0.99863	0.00015301	74.6	LS(0.999)LGAS(0.001)R	2	-0.08079	2	0.782	0.924	0.845	1.081	1.248	1.217
O43318	439	0.791	Down	0.02064	S	Mitogen-activated protein kinase kinase kinase 7	MAP3K7	0.999216	2.62006e-41	174.53	S(0.999)IQDLT(0.001)VTGTEPGQVSSR	2	0.25059	5	0.907	0.873	0.794	1.016	1.046	1.191
Q07002	98	0.403	Down	0.00024424	S	Cyclin-dependent kinase 18	CDK18	1	2.97529e-06	106.26	RLS(1)LPMDIR	3	-0.90188	3	0.58	0.507	0.512	1.221	1.264	1.481
Q07002	134	0.813	Down	0.0074627	S	Cyclin-dependent kinase 18	CDK18	0.998997	8.89674e-05	88.155	AS(0.001)LS(0.999)DIGFGK	2	0.64006	7	0.833	0.84	0.873	0.976	1.04	1.115
Q07002	89	0.603	Down	0.0029823	S	Cyclin-dependent kinase 18	CDK18	1	4.14057e-07	113.07	RFS(1)MEDVSK	3	-0.13599	7	0.778	0.687	0.693	1.186	1.059	1.336
Q07002	132	0.623	Down	0.00043936	S	Cyclin-dependent kinase 18	CDK18	0.999059	1.7662e-13	139.21	AS(0.999)LS(0.001)DIGFGK	2	0.38809	5	0.695	0.758	0.704	1.086	1.152	1.227
Q07002	14	0.442	Down	0.0024602	S	Cyclin-dependent kinase 18	CDK18	0.999976	1.26488e-05	113.44	RFS(1)LSVPR	3	-0.57349	4	0.635	0.531	0.552	1.349	1.045	1.492
Q9BUV0	104	3.745	Up	0.00095798	Y	Arginine/serine-rich protein 1	RSRP1	0.905793	0.00256234	86.67	Y(0.906)Y(0.082)RS(0.012)PSR	3	0.14838	1	1.63	1.645	1.87	0.363	0.416	0.595
Q8N9T8	136	1.228	Up	0.0080217	S	Protein KRI1 homolog	KRI1	1	9.38767e-69	218.14	YVDEENS(1)DGETSNHR	3	0.091538	8	1.117	1.072	1.133	0.848	0.89	0.968
Q8IZE3	707	0.704	Down	0.00105916	S	Protein-associating with the carboxyl-terminal domain of ezrin	SCYL3	0.999923	0.000196026	67.902	KDDVS(1)PVMQFSSK	3	0.3692	2	0.76	0.787	0.783	1.024	1.11	1.174
Q86UE4	308	0.467	Down	0.00013796	S	Protein LYRIC	MTDH	0.958529	1.78399e-09	111.64	WNS(0.006)VS(0.959)PAS(0.035)AGK	2	0.38461	1	0.605	0.586	0.62	1.175	1.307	1.396
Q86UE4	298	0.641	Down	4.1577e-05	S	Protein LYRIC	MTDH	0.999939	7.43398e-13	132.65	LSSQIS(1)AGEEK	2	-1.7307	4	0.726	0.706	0.725	1.075	1.135	1.153
Q86UE4	494	0.612	Down	0.0026168	S	Protein LYRIC	MTDH	0.8372	1.21347e-14	132.84	T(0.004)IS(0.837)T(0.155)S(0.005)DPAEVLVK	2	-0.52437	3	0.667	0.675	0.736	1.031	1.082	1.282
Q86UE4	143	0.506	Down	4.3433e-05	T	Protein LYRIC	MTDH	0.998345	1.25618e-11	102.45	TVEVAEGEAVRT(0.998)PQS(0.002)VTAK	3	-0.21473	1	0.66	0.66	0.623	1.216	1.275	1.352
Q15287	155	2.997	Up	8.4972e-05	S	RNA-binding protein with serine-rich domain 1	RNPS1	0.999714	0.00827795	51.726	RS(1)PS(0.987)PKPT(0.013)K	3	1.0667	1	1.626	1.507	1.507	0.456	0.524	0.568
Q15287	157	2.997	Up	8.4972e-05	S	RNA-binding protein with serine-rich domain 1	RNPS1	0.986973	0.00827795	51.726	RS(1)PS(0.987)PKPT(0.013)K	3	1.0667	1	1.626	1.507	1.507	0.456	0.524	0.568
Q14690	437	0.697	Down	0.0167816	T	Protein RRP5 homolog	PDCD11	0.808807	0.00309338	62.088	T(0.809)S(0.111)IIEAQY(0.081)LR	2	-0.27748	1	0.907	0.714	0.69	1.079	1.054	1.183
Q14690	1360	1.457	Up	0.0085782	S	Protein RRP5 homolog	PDCD11	0.966141	1.96099e-06	95.981	Y(0.032)SHVS(0.001)QHS(0.966)PS(0.001)K	3	0.75535	5	1.133	1.086	1.237	0.756	0.9	0.716
Q9Y4E8	229	0.673	Down	0.00150099	S	Ubiquitin carboxyl-terminal hydrolase 15	USP15	0.999943	9.40598e-15	135.23	S(1)PGASNFSTLPK	2	-0.28772	11	0.776	0.812	0.806	1.103	1.155	1.3
Q13585	443	0.595	Down	0.0057437	S	Melatonin-related receptor	GPR50	1	0.00525026	60.436	PAS(1)VHFK	3	-0.20827	1	0.626	0.674	0.842	1.122	1.189	1.286
P48634	342	0.672	Down	0.0029557	S	Protein PRRC2A	PRRC2A	1	6.71126e-68	203.25	LKFS(1)DEEDGRDS(1)DEEGAEGHR	4	-0.63144	6	0.764	0.708	0.755	1.014	1.073	1.226
P48634	1085	0.529	Down	0.000117062	S	Protein PRRC2A	PRRC2A	0.76195	8.30321e-30	157.3	T(0.122)AS(0.762)ET(0.152)RS(0.964)EGSEYEEIPK	4	1.3523	2	0.647	0.616	0.623	1.109	1.185	1.272
P48634	808	0.491	Down	8.3026e-05	S	Protein PRRC2A	PRRC2A	0.977441	0.00448079	70.525	PLT(0.023)S(0.977)PLR	2	0.142	3	0.595	0.598	0.635	1.15	1.261	1.31
P48634	166	0.71	Down	0.0026049	S	Protein PRRC2A	PRRC2A	0.999947	6.35582e-10	109.37	FS(1)REEFPTLQAAGDQDK	3	-0.1426	3	0.765	0.78	0.756	1.01	1.043	1.19
P48634	1347	0.382	Down	0.0027648	T	Protein PRRC2A	PRRC2A	1	6.23396e-06	99.927	EAPPPVLLT(1)PK	3	-0.28654	5	0.529	0.522	0.528	1.246	1.42	1.471
P48634	761	0.725	Down	0.0084626	S	Protein PRRC2A	PRRC2A	0.972944	2.06479e-07	109.1	S(0.017)DS(0.973)GGS(0.008)S(0.002)SEPFDR	2	-0.66471	2	0.766	0.794	0.837	1.049	1.018	1.237
P48634	1525	0.822	Down	0.040004	S	Protein PRRC2A	PRRC2A	0.974169	2.85938e-06	64.547	VNS(0.974)GLS(0.011)S(0.014)DPHFEEPGPMVR	3	0.8441	1	0.94	0.93	0.815	1.019	1.058	1.189
P48634	350	0.672	Down	0.0029557	S	Protein PRRC2A	PRRC2A	1	6.71126e-68	203.25	LKFS(1)DEEDGRDS(1)DEEGAEGHR	4	-0.63144	7	0.764	0.708	0.755	1.014	1.073	1.226
P48634	1219	0.655	Down	0.00026391	S	Protein PRRC2A	PRRC2A	1	6.99837e-07	107.53	LIPGPLS(1)PVAR	3	-0.092458	8	0.74	0.744	0.705	1.047	1.141	1.152
P48634	1089	0.653	Down	0.00118029	S	Protein PRRC2A	PRRC2A	0.964361	8.30321e-30	157.3	T(0.122)AS(0.762)ET(0.152)RS(0.964)EGSEYEEIPK	4	1.3523	4	0.725	0.671	0.749	1.038	1.063	1.182
P48634	160	0.642	Down	0.0098006	S	Protein PRRC2A	PRRC2A	0.953709	0.000952001	93.598	AS(0.046)S(0.954)LLSR	2	-0.45168	1	0.799	0.669	0.717	1.039	1.044	1.323
P48634	456	0.539	Down	1.60893e-05	S	Protein PRRC2A	PRRC2A	0.903778	1.1749e-09	117.78	KQS(0.904)S(0.064)S(0.03)EIS(0.002)LAVER	2	0.11485	3	0.656	0.68	0.699	1.227	1.258	1.29
P48634	1106	0.763	Down	0.0088621	S	Protein PRRC2A	PRRC2A	0.774792	9.22959e-33	159.76	QRGS(0.775)ET(0.055)GS(0.085)ET(0.085)HESDLAPSDK	3	1.1022	2	0.744	0.655	0.647	0.844	0.885	0.953
Q15042	379	0.588	Down	1.77117e-05	S	Rab3 GTPase-activating protein catalytic subunit	RAB3GAP1	0.992863	1.39391e-10	123.68	LS(0.993)VS(0.007)NMVHTAK	3	-0.38296	6	0.67	0.654	0.651	1.099	1.096	1.163
Q13283	149	0.79	Down	0.009201	S	Ras GTPase-activating protein-binding protein 1	G3BP1	0.988082	2.58544e-17	98.636	Y(0.009)QDEVFGGFVT(0.003)EPQEES(0.988)EEEVEEPEER	3	0.28664	4	0.763	0.857	0.871	0.996	1.062	1.095
Q13283	232	0.589	Down	0.0002571	S	Ras GTPase-activating protein-binding protein 1	G3BP1	0.999716	8.33101e-125	264.66	SSS(1)PAPADIAQTVQEDLR	2	-0.43916	9	0.699	0.755	0.698	1.145	1.217	1.29
P78312	293	0.693	Down	0.0155614	S	Protein FAM193A	FAM193A	0.989898	4.34581e-11	79.69	LILTDSGSAPT(0.01)FCS(0.99)DDEDVAPLSAK	3	-0.04201	1	0.815	0.83	0.629	1.075	1.145	1.062
Q76L83	524	0.693	Down	0.00025628	S	Putative Polycomb group protein ASXL2	ASXL2	0.814297	8.38969e-22	148.26	SESQESLVT(0.156)S(0.814)PS(0.03)KPK	4	0.1386	1	0.774	0.734	0.767	1.062	1.073	1.15
Q9NS23	209	0.632	Down	0.00054011	Y	Ras association domain-containing protein 1	RASSF1	0.93215	0.000920973	106.6	RT(0.01)S(0.058)FY(0.932)LPK	2	-0.10202	4	0.773	0.68	0.699	1.11	1.105	1.188
Q9P0K1	834	0.721	Down	0.00037843	S	Disintegrin and metalloproteinase domain-containing protein 22	ADAM22	0.99957	4.1336e-10	123.29	SNS(1)WQGNLGGNK	2	-1.1018	2	0.756	0.799	0.76	1.069	1.028	1.116
Q9BTT6	480	0.62	Down	0.0032795	T	Leucine-rich repeat-containing protein 1	LRRC1	1	0.000797256	63.181	RAT(1)PHPGELK	3	0.44126	4	0.749	0.707	0.72	1.183	1.018	1.311
Q9H6K5	1310	0.484	Down	2.3156e-05	S	Proline-rich protein 36	PRR36	0.999996	1.45101e-06	104.95	WAELLS(1)PLDESR	2	0.22987	2	0.638	0.604	0.574	1.266	1.217	1.268
Q9H6K5	243	0.605	Down	0.00063616	S	Proline-rich protein 36	PRR36	0.800461	5.59007e-07	101.05	S(0.018)LS(0.8)S(0.18)S(0.001)ATPLSSPAR	2	-0.2333	1	0.745	0.652	0.664	1.07	1.188	1.149
Q9H6K5	229	0.416	Down	0.0014583	S	Proline-rich protein 36	PRR36	1	0.00334423	62.287	RRPS(1)AGGGLQR	3	0.54519	2	0.661	0.569	0.462	1.238	1.39	1.443
Q86X29	646	1.242	Up	0.040261	S	Lipolysis-stimulated lipoprotein receptor	LSR	0.998126	3.2257e-05	93.478	NLALS(0.002)RES(0.998)LVV	2	0.33867	2	1.039	1.211	1.163	0.827	0.915	1.006
P29323	776	0.491	Down	0.00012389	S	Ephrin type-B receptor 2	EPHB2	0.944601	8.83439e-12	106.39	FLEDDT(0.039)S(0.945)DPT(0.006)Y(0.01)TSALGGK	2	-0.25895	2	0.495	0.566	0.515	1.034	1.047	1.132
P29323	585	0.667	Down	0.0093177	T	Ephrin type-B receptor 2	EPHB2	0.816903	1.13503e-05	81.594	LQHY(0.006)T(0.817)S(0.173)GHMT(0.004)PGMK	3	0.15473	4	0.72	0.648	0.655	0.872	1.017	1.142
Q07666	35	0.724	Down	0.022924	S	KH domain-containing, RNA-binding, signal transduction-associated protein 1	KHDRBS1	0.999401	6.93419e-05	84.753	QT(0.001)PS(0.999)RQPPLPHR	2	0.57344	3	0.685	0.893	0.812	1.003	1.12	1.178
Q07666	183	1.254	Up	0.0113235	T	KH domain-containing, RNA-binding, signal transduction-associated protein 1	KHDRBS1	1	0.000225971	72.681	ILGPQGNT(1)IKR	3	-0.037104	1	1.134	1.109	1.202	0.895	0.856	0.997
Q07666	20	0.71	Down	0.0103237	S	KH domain-containing, RNA-binding, signal transduction-associated protein 1	KHDRBS1	0.973141	3.26592e-10	120.39	S(0.005)GS(0.973)MDPS(0.021)GAHPS(0.001)VR	2	-0.35383	36	0.766	0.771	0.762	1.032	1.05	1.154
Q07666	24	0.645	Down	0.00173892	S	KH domain-containing, RNA-binding, signal transduction-associated protein 1	KHDRBS1	0.829439	7.28258e-06	86.777	S(0.029)GS(0.119)MDPS(0.829)GAHPS(0.023)VR	3	1.4023	6	0.759	0.77	0.706	1.069	1.122	1.273
Q07666	29	0.608	Down	0.0035435	S	KH domain-containing, RNA-binding, signal transduction-associated protein 1	KHDRBS1	0.986001	0.000137532	68.576	SGSMDPS(0.014)GAHPS(0.986)VR	2	0.079089	4	0.721	0.804	0.724	1.187	1.104	1.407
Q8IY67	463	0.716	Down	0.040402	T	Ribonucleoprotein PTB-binding 1	RAVER1	1	1.82144e-23	140.41	EALGLGPPAAQLT(1)PPPAPVGLR	2	-0.36035	6	0.783	0.761	0.769	0.976	1.032	1.223
Q8IY67	14	0.71	Down	0.0124374	S	Ribonucleoprotein PTB-binding 1	RAVER1	0.993085	0.000167558	63.998	AADVS(0.001)VT(0.006)HRPPLS(0.993)PK	4	0.078241	1	0.981	0.912	0.972	1.226	1.259	1.553
Q92609	554	0.731	Down	0.00117892	S	TBC1 domain family member 5	TBC1D5	0.964418	3.37967e-06	97.45	EFT(0.027)GS(0.964)PPS(0.006)S(0.002)ATK	3	-0.93088	7	0.793	0.776	0.765	1.014	1.036	1.141
Q92609	522	0.803	Down	0.0078394	S	TBC1 domain family member 5	TBC1D5	0.997845	3.35159e-06	96.745	S(0.002)ES(0.998)MPVQLNK	2	0.087319	5	0.866	0.845	0.866	0.982	1.093	1.135
Q92609	43	0.809	Down	0.0131031	S	TBC1 domain family member 5	TBC1D5	0.862521	4.23813e-22	142.53	RT(0.051)S(0.863)S(0.085)T(0.002)LDSEGTFNSYR	2	0.70535	1	0.82	0.9	0.874	0.987	1.084	1.136
Q92609	730	0.603	Down	0.00161913	S	TBC1 domain family member 5	TBC1D5	0.921838	0.000573331	63.682	GS(0.922)FS(0.078)GQAQPLR	2	-0.21237	1	0.701	0.701	0.773	1.068	1.266	1.275
Q92609	541	0.787	Down	0.0123379	S	TBC1 domain family member 5	TBC1D5	0.966598	5.06269e-15	131.54	NISS(0.001)S(0.032)PS(0.967)VESLPGGR	2	0.90547	4	0.791	0.873	0.851	0.986	1.053	1.157
Q66K14	442	0.81	Down	0.0005361	S	TBC1 domain family member 9B	TBC1D9B	0.999887	8.97761e-07	79.172	QS(1)FCAQEAPTASQGLLK	3	1.1053	1	0.822	0.843	0.877	1.042	1.032	1.063
O75496	49	0.613	Down	0.00022091	S	Geminin	GMNN	0.999986	4.79368e-05	88.78	ENELSAGLS(1)K	2	-0.35308	3	0.712	0.648	0.682	1.104	1.062	1.167
Q5T6C5	575	0.669	Down	0.00032011	S	Ataxin-7-like protein 2	ATXN7L2	0.999957	8.61089e-05	88.282	KLS(1)PGPTTLK	3	0.19521	1	0.734	0.723	0.748	1.031	1.11	1.155
P30307	216	0.731	Down	0.0062011	S	M-phase inducer phosphatase 3	CDC25C	0.99841	0.000122611	86.214	S(0.002)PS(0.998)MPENLNRPR	2	0.67074	3	0.885	0.804	0.804	1.027	1.198	1.187
Q8IYL2	78	1.361	Up	0.024863	S	Probable tRNA (uracil-O(2)-)-methyltransferase	TRMT44	1	1.50368e-08	100.02	GPGPGQGS(1)PGGGPGPR	2	0.42412	1	1.133	1.361	1.156	0.798	0.88	1.004
Q9NTK5	389	1.358	Up	0.0050038	T	Obg-like ATPase 1	OLA1	1	0.0406046	41.704	FNT(1)PQQPK	3	0.32611	1	1.285	1.199	1.368	0.874	0.97	0.993
O14497	1944	0.7	Down	0.0069775	S	AT-rich interactive domain-containing protein 1A	ARID1A	1	6.80749e-10	118.52	FPFGIS(1)PAQSHR	3	-0.14345	2	0.829	0.818	0.73	1.012	1.225	1.16
O14497	363	0.776	Down	0.030977	S	AT-rich interactive domain-containing protein 1A	ARID1A	0.999422	7.39001e-33	159.46	SHHAPMS(0.999)PGS(0.001)SGGGGQPLAR	3	0.083628	22	0.775	0.792	0.778	0.939	0.989	1.094
O14497	1184	0.674	Down	0.0027981	S	AT-rich interactive domain-containing protein 1A	ARID1A	0.810981	6.25411e-15	115.55	S(0.189)NS(0.811)VGIQDAFNDGSDSTFQK	3	-0.59625	2	0.665	0.77	0.794	1.103	1.053	1.152
Q9BTC0	523	0.638	Down	0.030204	S	Death-inducer obliterator 1	DIDO1	0.916032	0.000669669	63.16	T(0.004)AAPS(0.916)PS(0.017)LLY(0.062)K	2	-0.37087	1	1.042	0.967	0.749	1.207	1.448	1.667
Q9BTC0	525	0.631	Down	0.003115	S	Death-inducer obliterator 1	DIDO1	0.921369	0.000704448	60.301	T(0.001)AAPS(0.076)PS(0.921)LLY(0.001)K	3	0.055662	1	0.654	0.625	0.765	1.05	1.025	1.164
Q9BTC0	1456	0.576	Down	0.00033689	S	Death-inducer obliterator 1	DIDO1	1	2.14124e-40	165.98	RNS(1)VERPAEPVAGAATPSLVEQQK	4	-0.57042	2	0.661	0.661	0.629	1.069	1.086	1.233
Q9BTC0	1040	0.721	Down	0.0093975	S	Death-inducer obliterator 1	DIDO1	0.99999	6.40807e-10	115.38	S(1)PPEGDTTLFLSR	3	0.20731	3	0.778	0.756	0.837	1.007	1.048	1.234
Q9Y2T6	125	0.585	Down	0.0013606	Y	G-protein coupled receptor 55	GPR55	0.967824	0.0406149	42.21	Y(0.968)PLLVS(0.032)HLR	3	-2.955	1	0.696	0.624	0.668	1.25	1.133	1.018
P50502	75	0.694	Down	0.00166303	S	Hsc70-interacting protein	ST13	1	6.02625e-14	103.85	KVEEDLKADEPS(1)S(1)EES(1)DLEIDK	4	0.6635	2	0.787	0.713	0.793	1.072	1.055	1.178
P50502	76	0.822	Down	0.0041631	S	Hsc70-interacting protein	ST13	1	6.02625e-14	103.85	KVEEDLKADEPS(1)S(1)EES(1)DLEIDK	4	0.6635	3	0.898	0.839	0.85	1.028	1.015	1.103
P50502	79	0.822	Down	0.0041631	S	Hsc70-interacting protein	ST13	1	6.02625e-14	103.85	KVEEDLKADEPS(1)S(1)EES(1)DLEIDK	4	0.6635	3	0.898	0.839	0.85	1.028	1.015	1.103
P42684	631	0.727	Down	0.00119914	S	Abelson tyrosine-protein kinase 2	ABL2	0.845004	2.84851e-06	95.873	DKS(0.845)PS(0.126)S(0.029)LLEDAK	2	-0.44587	3	0.818	0.771	0.721	1.058	1.035	1.086
P42684	936	0.481	Down	0.0076045	S	Abelson tyrosine-protein kinase 2	ABL2	0.965676	0.00207983	58.172	VPVLIS(0.966)PT(0.034)LK	2	0.17853	1	0.485	0.75	0.535	1.062	1.334	1.285
P42684	655	0.584	Down	0.000102994	S	Abelson tyrosine-protein kinase 2	ABL2	0.861899	0.0117732	45.68	GGFFS(0.138)S(0.862)FMK	2	0.06488	2	0.741	0.709	0.721	1.247	1.165	1.303
Q9NR12	111	0.62	Down	0.00024497	S	PDZ and LIM domain protein 7	PDLIM7	0.977441	1.0798e-05	93.649	YTFAPS(0.023)VS(0.977)LNK	3	0.13726	3	0.643	0.629	0.678	0.99	1.05	1.105
Q8WYL5	834	0.558	Down	0.00066113	S	Protein phosphatase Slingshot homolog 1	SSH1	0.979196	0.000118	72.932	LKS(0.979)VPADPAPPS(0.021)R	3	0.21632	1	0.578	0.688	0.667	1.114	1.127	1.222
Q8WYL5	576	0.697	Down	0.0046595	S	Protein phosphatase Slingshot homolog 1	SSH1	1	0.00553864	65.224	LEFGS(1)PK	2	0.35344	2	0.804	0.829	0.75	1.059	1.092	1.267
Q5VZL5	745	1.447	Up	0.00053772	S	Zinc finger MYM-type protein 4	ZMYM4	0.995852	0.003048	49.333	ET(0.004)VRFS(0.996)GADK	3	0.32447	1	1.173	1.22	1.286	0.813	0.886	0.844
Q5VZL5	1181	0.391	Down	0.000139946	S	Zinc finger MYM-type protein 4	ZMYM4	1	0.000167218	103.08	S(1)IVAVEPR	2	0.16339	3	0.464	0.535	0.5	1.156	1.303	1.375
Q5VZL5	122	0.74	Down	0.0077248	S	Zinc finger MYM-type protein 4	ZMYM4	0.999568	1.40667e-51	191.65	VTQHES(1)DNENEIQIQNK	3	-0.59727	6	0.79	0.793	0.818	0.978	1.067	1.199
Q5VZL5	242	0.714	Down	0.008764	S	Zinc finger MYM-type protein 4	ZMYM4	0.998139	6.99607e-16	127.32	ESIGSELGNS(0.998)FAS(0.002)NIR	2	0.6283	2	0.839	0.854	0.714	1.066	1.086	1.219
P07948	13	0.583	Down	0.00042407	S	Tyrosine-protein kinase Lyn	LYN	1	1.42318e-05	94.09	GKDS(1)LS(1)DDGVDLK	3	0.78394	6	0.681	0.647	0.677	1.067	1.119	1.252
Q9Y3C1	144	0.562	Down	0.00051574	T	Nucleolar protein 16	NOP16	0.989056	0.00710011	57.785	NY(0.002)Y(0.009)QDT(0.989)PK	3	-0.22004	2	0.758	0.83	0.735	1.306	1.332	1.498
Q9Y3C1	16	0.827	Down	0.035241	S	Nucleolar protein 16	NOP16	0.97867	0.00993619	59.153	FGY(0.021)S(0.979)VNR	2	-0.42566	2	0.951	0.884	0.976	1.02	1.168	1.212
P28066	16	0.771	Down	0.0053821	S	Proteasome subunit alpha type-5	PSMA5	0.999722	7.35914e-05	89.433	GVNTFS(1)PEGR	2	0.82367	1	0.782	0.831	0.784	0.957	1.042	1.109
Q8N1I0	1700	0.684	Down	0.0003243	S	Dedicator of cytokinesis protein 4	DOCK4	0.999887	9.05623e-06	117.14	AS(1)PLLSDK	2	0.136	1	0.763	0.807	0.738	1.16	1.082	1.13
Q8N1I0	1899	0.682	Down	0.00109992	T	Dedicator of cytokinesis protein 4	DOCK4	0.911261	0.00154788	55.189	ES(0.051)KT(0.911)PPPY(0.018)S(0.001)VY(0.018)ER	3	0.30183	1	0.712	0.648	0.744	0.996	1.019	1.068
Q8N1I0	1815	0.821	Down	0.024739	S	Dedicator of cytokinesis protein 4	DOCK4	0.999814	2.05585e-22	149.12	HTTSVSPSPAGRS(1)PLK	3	0.027646	1	0.991	0.901	1.053	1.12	1.212	1.255
Q02224	2651	0.82	Down	0.0166969	S	Centromere-associated protein E	CENPE	0.955469	0.00221877	50.806	S(0.019)KS(0.955)LPS(0.025)PHPVR	3	0.67099	2	0.721	0.786	0.705	0.833	0.931	0.933
Q9BRS2	22	0.778	Down	0.00196087	S	Serine/threonine-protein kinase RIO1	RIOK1	1	3.384e-06	76.678	VVPGQFDDADS(1)S(1)DS(1)ENRDLK	4	-0.11006	2	0.814	0.815	0.902	1.069	1.085	1.1
Q9BRS2	24	0.778	Down	0.00196087	S	Serine/threonine-protein kinase RIO1	RIOK1	1	4.87548e-05	52.402	VVPGQFDDADS(1)S(1)DS(1)ENRDLK	4	-0.11006	1	0.814	0.815	0.902	1.069	1.085	1.1
Q7Z422	107	0.806	Down	0.0168211	S	SUZ domain-containing protein 1	SZRD1	0.998758	2.1561e-13	95.666	ILGS(0.001)AS(0.999)PEEEQEKPILDRPTR	5	0.59004	2	0.871	0.831	0.826	0.96	1.03	1.145
P14902	393	0.588	Down	0.00043704	S	Indoleamine 2,3-dioxygenase 1	IDO1	0.877542	0.00622154	63.32	T(0.009)VRS(0.878)T(0.057)T(0.057)EK	2	3.7235	1	0.732	0.637	0.733	1.157	1.187	1.23
Q9UNY4	883	0.761	Down	0.009339	S	Transcription termination factor 2	TTF2	0.999966	1.67363e-05	89.502	S(1)PNNPFSR	2	-0.92202	2	0.796	0.925	0.765	1.066	1.094	1.108
Q9NS56	45	0.673	Down	0.0186443	S	E3 ubiquitin-protein ligase Topors	TOPORS	1	0.000777529	72.34	HRPS(1)FLGCR	3	0.26125	1	0.76	0.684	0.651	0.91	0.974	1.229
Q8TDJ6	929	0.646	Down	0.023915	S	DmX-like protein 2	DMXL2	0.941022	1.15542e-16	136.49	AS(0.004)EGAS(0.941)S(0.055)ESLLSVPGQK	3	-0.14421	2	0.74	0.865	0.574	1.066	1.087	1.22
Q8TDJ6	1140	0.736	Down	0.0045361	S	DmX-like protein 2	DMXL2	0.999993	0.000257465	73.498	VS(1)VDS(1)NLFVYSK	3	-3.1281	2	0.872	0.791	0.805	1.059	1.077	1.217
Q8TDJ6	2399	0.589	Down	0.00084194	S	DmX-like protein 2	DMXL2	0.995547	2.21885e-08	90.912	RQS(0.996)ENIS(0.004)APPVLSEDIDK	3	0.99617	1	0.741	0.661	0.762	1.156	1.198	1.32
Q8TDJ6	1143	0.736	Down	0.0045361	S	DmX-like protein 2	DMXL2	0.999818	0.000257465	73.498	VS(1)VDS(1)NLFVYSK	3	-3.1281	2	0.872	0.791	0.805	1.059	1.077	1.217
Q5TCX8	514	0.574	Down	0.0043993	S	Mitogen-activated protein kinase kinase kinase 21	MAP3K21	0.813997	1.25878e-06	101.89	IS(0.814)LPS(0.186)DFQHK	3	0.13932	3	0.668	0.67	0.658	1.086	1.159	1.232
Q5TCX8	528	0.717	Down	0.00054419	S	Mitogen-activated protein kinase kinase kinase 21	MAP3K21	0.999946	2.05714e-06	95.264	ITVQAS(1)PNLDK	3	0.54846	3	0.75	0.801	0.802	1.045	1.101	1.137
Q9UMX1	301	0.455	Down	0.00082157	S	Suppressor of fused homolog	SUFU	0.976882	0.00527644	61.167	RLS(0.977)GKDT(0.023)EQIR	4	0.035932	2	0.45	0.568	0.496	1.044	1.051	1.236
Q9NP61	212	0.498	Down	0.000182921	S	ADP-ribosylation factor GTPase-activating protein 3	ARFGAP3	0.971782	0.00020066	79.492	ATLEVS(0.028)S(0.972)IIK	2	-0.30122	1	0.582	0.613	0.63	1.328	1.211	1.129
Q9NP61	428	0.431	Down	0.00034182	S	ADP-ribosylation factor GTPase-activating protein 3	ARFGAP3	0.929249	0.00567422	47.712	AIS(0.929)S(0.042)DMY(0.029)FGR	2	-0.22372	1	0.508	0.613	0.498	1.197	1.224	1.339
Q9BUJ2	512	0.793	Down	0.0136774	S	Heterogeneous nuclear ribonucleoprotein U-like protein 1	HNRNPUL1	0.999994	2.27771e-07	100.46	NYILDQTNVYGS(1)AQR	2	0.13428	2	0.908	0.866	0.869	1.038	1.065	1.228
Q13573	232	0.775	Down	0.0172202	S	SNW domain-containing protein 1	SNW1	0.97556	9.6286e-10	113.73	GPPS(1)PPAPVMHS(0.976)PS(0.024)RK	4	0.12536	21	0.806	0.798	0.807	0.984	1.023	1.103
Q02952	371	0.635	Down	0.00157838	S	A-kinase anchor protein 12	AKAP12	0.826511	9.06663e-08	63.433	LTASEQAHPQEPAES(0.127)AHEPRLS(0.827)AEY(0.046)EK	4	-0.032461	2	0.567	0.509	0.563	0.784	0.874	0.923
Q02952	627	0.83	Down	0.040064	S	A-kinase anchor protein 12	AKAP12	0.919855	4.10107e-05	78.501	RPS(0.92)ES(0.08)DKEDELDK	4	0.50703	1	0.895	0.761	0.916	1.055	0.984	1.059
Q02952	286	0.513	Down	0.00087957	S	A-kinase anchor protein 12	AKAP12	0.927932	6.05099e-25	153.36	SAES(0.002)PT(0.034)S(0.928)PVT(0.001)S(0.034)ET(0.001)GSTFK	2	0.32033	2	0.65	0.538	0.671	1.136	1.24	1.25
Q02952	612	0.629	Down	0.0037563	S	A-kinase anchor protein 12	AKAP12	0.996327	0.000181008	77.776	EGVT(0.004)PWAS(0.996)FKK	2	0.95037	2	0.71	0.639	0.758	1.026	1.08	1.246
Q02952	887	0.699	Down	0.0075983	S	A-kinase anchor protein 12	AKAP12	0.892719	7.86887e-05	49.709	ELS(0.107)ES(0.893)QVHMMAAAVADGTR	3	-0.21471	1	0.727	0.857	0.693	1.09	1.021	1.146
Q02952	598	0.807	Down	0.00096009	S	A-kinase anchor protein 12	AKAP12	0.767818	2.26153e-18	116.38	GLAEVQQDGEAEEGAT(0.232)S(0.768)DGEK	2	-0.43457	2	0.817	0.816	0.8	0.963	1.007	1.045
Q01813	386	0.665	Down	0.00120463	S	ATP-dependent 6-phosphofructokinase, platelet type	PFKP	0.999994	3.95374e-11	125.61	S(1)FAGNLNTYK	3	-0.42193	5	0.817	0.88	0.825	1.177	1.247	1.368
Q01813	394	0.666	Down	0.0013351	Y	ATP-dependent 6-phosphofructokinase, platelet type	PFKP	0.942677	0.000197452	91.812	S(0.057)FAGNLNTY(0.943)K	2	0.043603	2	0.812	0.687	0.772	1.136	1.112	1.164
P28482	185	0.589	Down	0.00087794	T	Mitogen-activated protein kinase 1	MAPK1	0.999399	8.83176e-19	134.66	VADPDHDHTGFLT(0.999)EYVATR	3	0.5688	2	0.82	0.716	0.78	1.201	1.34	1.392
Q96B01	294	0.644	Down	0.00022415	S	RAD51-associated protein 1	RAD51AP1	0.990996	6.72613e-05	74.428	KPLEIRS(0.991)PS(0.009)AESK	4	-0.0433	1	0.692	0.714	0.735	1.061	1.088	1.173
O14681	46	0.796	Down	0.0104984	S	Etoposide-induced protein 2.4 homolog	EI24	0.968206	0.000165784	88.275	RAS(0.968)S(0.032)VLAQR	2	-0.28346	4	0.832	0.919	0.917	1.037	1.137	1.178
O14681	326	0.736	Down	0.0064166	S	Etoposide-induced protein 2.4 homolog	EI24	1	0.000348336	74.698	FPS(1)PHPS(1)PAK	3	0.15249	6	0.895	0.784	0.827	1.045	1.143	1.217
A4D1S0	77	0.732	Down	0.040722	S	Killer cell lectin-like receptor subfamily G member 2	KLRG2	1	0.000861374	63.682	KPPS(1)PRPGS(1)PR	3	-0.42841	1	0.754	0.93	0.899	1.18	1.195	1.154
A4D1S0	72	0.732	Down	0.040722	S	Killer cell lectin-like receptor subfamily G member 2	KLRG2	1	0.000861374	63.682	KPPS(1)PRPGS(1)PR	3	-0.42841	1	0.754	0.93	0.899	1.18	1.195	1.154
A4D1S0	177	0.715	Down	0.03356	S	Killer cell lectin-like receptor subfamily G member 2	KLRG2	0.995521	0.000446444	71.513	APS(0.996)QGGT(0.004)WGR	2	-0.018355	1	0.726	0.943	0.671	1.128	1.126	1.017
P54886	136	0.779	Down	0.031842	S	Delta-1-pyrroline-5-carboxylate synthase	ALDH18A1	0.992153	0.00120858	62.081	HEILLS(0.008)QS(0.992)VR	3	0.18597	2	0.927	0.809	0.752	1.019	1.007	1.169
Q8IX07	901	0.82	Down	0.0152176	S	Zinc finger protein ZFPM1	ZFPM1	0.99956	2.54928e-09	106.86	GPS(1)PAPAPAASPQPGSR	2	0.96122	1	0.818	0.869	0.817	0.967	0.978	1.109
P57682	250	0.711	Down	0.0073751	S	Krueppel-like factor 3	KLF3	0.873328	2.10216e-06	102.29	RPLPVES(0.873)PDT(0.127)QR	3	-0.82337	2	0.858	0.759	0.7	1.023	1.085	1.153
Q5T481	1123	0.779	Down	0.0177573	Y	RNA-binding protein 20	RBM20	0.999343	1.35205e-10	121.82	SLEVRS(0.001)PEY(0.999)TEVELK	3	0.65238	1	0.84	0.728	0.798	0.926	1.017	1.096
Q5T481	1120	0.712	Down	0.0078385	S	RNA-binding protein 20	RBM20	0.877953	9.01971e-11	120.71	S(0.013)LEVRS(0.878)PEY(0.109)TEVELK	3	0.53589	1	0.71	0.729	0.743	0.961	0.942	1.161
Q92769	422	1.344	Up	0.007235	S	Histone deacetylase 2	HDAC2	0.963707	2.74742e-08	86.557	IACDEEFS(0.964)DS(0.036)EDEGEGGRR	3	-0.046634	2	0.982	0.912	0.96	0.661	0.676	0.787
Q6Y7W6	384	0.742	Down	0.0098611	S	GRB10-interacting GYF protein 2	GIGYF2	0.897512	8.9348e-31	165.88	PGT(0.102)PS(0.898)DHQSQEASQFER	3	-0.1941	3	0.908	0.971	1.069	1.263	1.266	1.442
Q6Y7W6	236	0.801	Down	0.0072002	S	GRB10-interacting GYF protein 2	GIGYF2	1	1.13969e-10	131.69	WRPHS(1)PDGPR	3	-0.086482	11	0.873	0.84	0.836	0.976	1.091	1.116
Q6Y7W6	26	0.618	Down	0.00061651	S	GRB10-interacting GYF protein 2	GIGYF2	0.841334	1.20011e-12	109.04	ALSSGGS(0.001)IT(0.152)S(0.841)PPLS(0.005)PALPK	4	0.11693	4	0.72	0.65	0.713	1.061	1.105	1.202
Q9Y2W1	560	0.703	Down	0.025438	S	Thyroid hormone receptor-associated protein 3	THRAP3	0.950337	0.000163566	107.56	S(0.047)S(0.95)FS(0.003)ITR	2	0.47947	3	0.76	0.756	0.756	1.022	1.007	1.202
Q9Y2W1	575	0.726	Down	0.00072462	S	Thyroid hormone receptor-associated protein 3	THRAP3	1	1.39781e-41	172.52	MDS(1)FDEDLAR	2	-0.0212	14	0.749	0.766	0.753	0.994	1.021	1.111
Q9Y2W1	939	1.601	Up	0.0050201	S	Thyroid hormone receptor-associated protein 3	THRAP3	0.914979	3.438e-10	67.064	FSGEEGEIEDDES(0.915)GT(0.083)ENREEKDNIQPT(0.001)TE	3	-0.87115	1	1.206	1.261	1.405	0.73	0.766	0.923
Q9Y2W1	264	1.253	Up	0.0080991	S	Thyroid hormone receptor-associated protein 3	THRAP3	0.999783	0.00072771	73.082	S(1)PRPSPVPK	3	0.29084	5	1.027	1.095	1.116	0.85	0.81	0.925
Q9Y2W1	55	2.391	Up	0.00108096	S	Thyroid hormone receptor-associated protein 3	THRAP3	0.983212	0.000691436	80.688	S(0.015)Y(0.002)S(0.983)PAHNR	3	0.40136	4	1.362	1.736	1.531	0.568	0.63	0.738
Q9Y2W1	672	2.291	Up	3.7385e-05	S	Thyroid hormone receptor-associated protein 3	THRAP3	1	0.00672767	63.076	NKKS(1)PEIHR	2	-1.0557	4	1.394	1.393	1.356	0.556	0.62	0.632
Q9Y2W1	248	1.497	Up	0.031159	S	Thyroid hormone receptor-associated protein 3	THRAP3	1	4.65258e-06	76.744	ERS(1)PALK	3	0.33172	4	1.148	1.109	1.141	0.654	0.78	0.836
Q9Y2W1	406	0.664	Down	0.00023604	S	Thyroid hormone receptor-associated protein 3	THRAP3	0.999996	4.14468e-06	90.581	TDSEKPFRGS(1)QS(1)PK	4	0.096461	1	0.7	0.693	0.668	0.987	1.024	1.091
Q9Y2W1	408	0.664	Down	0.00023604	S	Thyroid hormone receptor-associated protein 3	THRAP3	1	4.14468e-06	90.581	TDSEKPFRGS(1)QS(1)PK	4	0.096461	1	0.7	0.693	0.668	0.987	1.024	1.091
Q9Y2W1	874	0.572	Down	0.00059871	T	Thyroid hormone receptor-associated protein 3	THRAP3	0.997282	0.000138598	80.96	EEEWDPEY(0.003)T(0.997)PK	3	-0.10921	2	0.703	0.715	0.647	1.132	1.158	1.318
Q9Y2W1	698	0.823	Down	0.021342	S	Thyroid hormone receptor-associated protein 3	THRAP3	1	9.76527e-06	92.939	KHGLAHDEMKS(1)PR	3	-0.20409	13	0.815	0.913	0.792	1.01	0.972	1.081
Q6W2J9	1166	0.623	Down	0.0004625	S	BCL-6 corepressor	BCOR	1	0.000371711	69.92	RVS(1)KDDWPER	4	0.11496	2	0.697	0.717	0.69	1.082	1.071	1.226
Q6W2J9	1410	0.795	Down	0.0068439	S	BCL-6 corepressor	BCOR	0.999972	1.59183e-07	96.143	KRPEPSSDYDLS(1)PAK	4	-0.65901	2	0.84	0.75	0.82	1.067	0.97	0.994
Q86XP3	109	0.832	Down	0.048082	S	ATP-dependent RNA helicase DDX42	DDX42	0.95546	1.4708e-11	73.418	QQFHS(0.054)KPVDS(0.955)DS(0.991)DDDPLEAFMAEVEDQAAR	4	-0.31995	1	0.833	0.743	0.908	0.999	0.939	1.049
O94876	382	0.808	Down	0.0049392	S	Transmembrane and coiled-coil domains protein 1	TMCC1	1	9.05904e-05	85.909	FGS(1)ADNIPNLK	3	-0.2865	3	0.787	0.851	0.878	1.019	1.016	1.08
Q6KC79	350	0.624	Down	0.0020368	S	Nipped-B-like protein	NIPBL	0.911332	2.63765e-08	94.387	AAMYDIIS(0.038)S(0.911)PS(0.038)KDS(0.01)T(0.003)K	4	-0.083842	6	0.689	0.617	0.718	1.01	1.05	1.185
Q6KC79	318	0.752	Down	0.0008961	S	Nipped-B-like protein	NIPBL	1	2.79963e-29	160.43	DVPPDILLDS(1)PERK	4	-0.22262	18	0.809	0.791	0.811	1.022	1.049	1.133
Q9NP64	114	0.533	Down	0.000164261	S	Nucleolar protein of 40 kDa	ZCCHC17	0.996749	2.74512e-06	103.43	S(0.997)FQDY(0.003)T(0.001)GQK	3	-0.24639	2	0.621	0.599	0.605	1.066	1.116	1.24
Q03164	627	0.679	Down	0.00077947	S	Histone-lysine N-methyltransferase 2A	KMT2A	0.995377	0.000197697	75.102	S(0.995)EPQY(0.005)FSSAK	3	0.41354	1	0.752	0.708	0.747	1.005	1.108	1.136
Q03164	2201	0.734	Down	0.0132414	S	Histone-lysine N-methyltransferase 2A	KMT2A	0.970856	3.0213e-05	93.106	RHS(0.941)T(0.056)S(0.018)S(0.015)LS(0.971)PQR	3	0.37231	3	0.84	0.785	0.837	1.015	1.066	1.271
Q03164	742	0.67	Down	0.00068274	S	Histone-lysine N-methyltransferase 2A	KMT2A	1	0.014908	53.124	KVFS(1)PIR	3	-0.49369	2	0.778	0.763	0.744	1.072	1.113	1.226
Q03164	2525	0.589	Down	9.8563e-05	T	Histone-lysine N-methyltransferase 2A	KMT2A	0.999605	0.00538406	66.351	VTLT(1)PLK	3	-0.89469	3	0.706	0.71	0.736	1.17	1.19	1.294
Q03164	3036	0.819	Down	0.022741	S	Histone-lysine N-methyltransferase 2A	KMT2A	0.975729	1.74954e-07	64.845	NSSTPGLQVPVS(0.976)PT(0.024)VPIQNQK	3	0.18271	1	0.796	0.847	0.925	0.983	1.109	1.045
Q03164	337	0.797	Down	0.030081	T	Histone-lysine N-methyltransferase 2A	KMT2A	0.997854	0.00184666	60.55	DKEGT(0.998)PPLT(0.002)K	3	-0.5551	1	0.825	0.752	0.843	0.974	0.932	1.131
Q03164	2196	0.805	Down	0.0048183	S	Histone-lysine N-methyltransferase 2A	KMT2A	0.996393	7.47231e-10	119.87	RHS(0.996)T(0.003)SSLSPQR	3	-0.32039	6	0.799	0.79	0.816	0.934	0.991	1.061
Q6IQ55	448	0.595	Down	0.000122455	S	Tau-tubulin kinase 2	TTBK2	0.999897	8.00096e-07	110.08	SIHS(1)FELEK	3	0.31849	2	0.733	0.748	0.757	1.214	1.208	1.341
O75822	109	0.805	Down	0.0088222	T	Eukaryotic translation initiation factor 3 subunit J	EIF3J	1	1.62702e-23	148.1	VLT(1)PEEQLADK	2	-0.14756	6	0.873	0.834	0.862	1.005	1.031	1.156
P18858	141	0.772	Down	0.0046021	S	DNA ligase 1	LIG1	1	1.9662e-65	207.17	TIQEVLEEQS(1)EDEDREAKR	4	0.42647	4	0.836	0.828	0.801	0.983	1.068	1.14
Q68CQ4	186	1.547	Up	0.00044388	S	Digestive organ expansion factor homolog	DIEXF	1	5.95961e-10	119.45	AS(1)QDPFLQHVNK	3	0.44609	1	1.338	1.185	1.252	0.785	0.845	0.81
Q9BTA9	293	0.754	Down	0.0045823	T	WW domain-containing adapter protein with coiled-coil	WAC	0.981283	0.00202167	53.869	LPT(0.981)PT(0.016)S(0.001)S(0.001)VPAQK	3	-0.073873	1	0.75	0.813	0.793	1.018	0.977	1.128
O00566	171	1.662	Up	0.000184602	S	U3 small nucleolar ribonucleoprotein protein MPP10	MPHOSPH10	0.999977	1.20346e-16	132.79	S(0.041)PVFS(0.959)DEDS(1)DLDFDISK	3	1.8002	5	1.308	1.361	1.366	0.77	0.791	0.867
Q9ULH0	918	0.781	Down	0.0031593	S	Kinase D-interacting substrate of 220 kDa	KIDINS220	0.999977	0.000125858	105.13	QMS(1)FDLTK	3	-0.22685	6	0.831	0.832	0.79	0.977	1.065	1.097
Q9ULH0	1359	0.703	Down	0.00141719	S	Kinase D-interacting substrate of 220 kDa	KIDINS220	0.860516	1.59754e-14	121.1	RT(0.146)PS(0.861)LS(0.948)S(0.045)LNSQDSSIEISK	3	-0.5982	1	0.791	0.704	0.762	1.118	1.013	1.08
Q9ULH0	1361	0.703	Down	0.00141719	S	Kinase D-interacting substrate of 220 kDa	KIDINS220	0.948299	1.59754e-14	121.1	RT(0.146)PS(0.861)LS(0.948)S(0.045)LNSQDSSIEISK	3	-0.5982	1	0.791	0.704	0.762	1.118	1.013	1.08
Q9ULH0	1633	0.725	Down	0.00131898	S	Kinase D-interacting substrate of 220 kDa	KIDINS220	0.996644	4.07478e-23	154.74	GIPHS(0.003)LS(0.997)GLQDPIIAR	3	-0.11203	4	0.827	0.783	0.84	1.116	1.066	1.198
Q9ULH0	882	0.722	Down	0.00088279	S	Kinase D-interacting substrate of 220 kDa	KIDINS220	0.99107	0.00226346	50.077	RVS(0.991)QNS(0.009)LGEMTK	3	0.96291	1	0.799	0.782	0.826	1.144	1.039	1.149
Q9ULH0	1555	0.66	Down	0.00084224	S	Kinase D-interacting substrate of 220 kDa	KIDINS220	0.99137	3.35346e-05	84.94	VPKS(0.991)PEHS(0.009)AEPIR	4	0.1635	6	0.735	0.741	0.698	1.012	1.116	1.167
Q9ULH0	885	0.693	Down	0.003696	S	Kinase D-interacting substrate of 220 kDa	KIDINS220	0.991783	0.000565214	60.55	VS(0.008)QNS(0.992)LGEMTK	3	-1.5117	2	0.802	0.721	0.707	1	1.051	1.168
Q6ZV73	554	0.607	Down	0.00179703	S	FYVE, RhoGEF and PH domain-containing protein 6	FGD6	0.836275	0.00247273	52.247	GVS(0.022)S(0.142)S(0.836)FDMPK	2	1.4078	1	0.66	0.68	0.775	1.061	1.18	1.241
Q6ZV73	515	0.751	Down	0.0024001	S	FYVE, RhoGEF and PH domain-containing protein 6	FGD6	1	0.000371558	73.758	KAAS(1)EELLEK	3	0.43269	1	0.779	0.846	0.774	1.005	1.073	1.116
Q3B726	304	1.63	Up	0.00153716	S	DNA-directed RNA polymerase I subunit RPA43	TWISTNB	0.986503	7.4409e-22	120.32	KHQEVQDQDPVFQGSDS(0.003)S(0.01)GYQS(0.987)DHKK	5	-0.28033	1	1.092	1.079	1.139	0.631	0.637	0.763
Q3B726	322	0.526	Down	2.008e-05	T	DNA-directed RNA polymerase I subunit RPA43	TWISTNB	0.980294	1.17489e-09	112.17	KHS(0.02)EEAEFT(0.98)PPLK	3	1.2745	1	0.631	0.62	0.602	1.146	1.144	1.23
Q3B726	316	0.485	Down	1.98019e-05	S	DNA-directed RNA polymerase I subunit RPA43	TWISTNB	0.910475	6.11144e-07	100.77	KHS(0.91)EEAEFT(0.09)PPLK	4	0.24888	3	0.586	0.594	0.567	1.153	1.184	1.265
P51858	165	0.761	Down	0.0044374	S	Hepatoma-derived growth factor	HDGF	1	1.233e-09	115.91	RAGDLLEDS(1)PK	4	-0.46766	19	0.843	0.873	0.867	1.041	1.134	1.219
P51858	132	0.695	Down	0.00187766	S	Hepatoma-derived growth factor	HDGF	1	2.60745e-14	114.74	GNAEGS(1)S(1)DEEGKLVIDEPAKEK	4	0.28642	7	0.797	0.754	0.803	1.029	1.169	1.188
P51858	133	0.768	Down	0.0044399	S	Hepatoma-derived growth factor	HDGF	1	4.18595e-15	118.24	GNAEGS(1)S(1)DEEGKLVIDEPAKEK	4	0.28642	8	0.843	0.821	0.857	1.004	1.115	1.162
Q9NSV4	26	0.833	Down	0.026356	S	Protein diaphanous homolog 3	DIAPH3	0.854102	1.93039e-35	156.78	LHHPAQGSAAGTPYPS(0.073)S(0.073)AS(0.854)LR	3	0.20223	5	0.91	0.901	0.847	1.036	0.991	1.162
Q9NSV4	1093	0.71	Down	0.0045412	S	Protein diaphanous homolog 3	DIAPH3	0.998678	3.67611e-05	79.346	QS(0.001)LS(0.999)PMS(0.001)QR	2	0.037037	3	0.78	0.782	0.911	1.144	1.109	1.231
P25098	670	0.655	Down	0.00056286	S	Beta-adrenergic receptor kinase 1	GRK2	0.999901	0.00885769	52.527	NKPRS(1)PVVELSK	3	-0.21355	2	0.788	0.766	0.69	1.112	1.155	1.16
P55197	689	0.644	Down	0.0136969	S	Protein AF-10	MLLT10	0.994356	0.00954839	42.464	S(0.994)PVS(0.004)S(0.002)LQIR	2	-0.48521	2	0.872	0.707	0.624	1.053	1.147	1.221
P55197	686	0.644	Down	0.0136969	S	Protein AF-10	MLLT10	0.909724	0.00954839	40.137	GS(0.078)LS(0.91)PRS(0.775)PVS(0.183)S(0.055)LQIR	3	0.30337	1	0.872	0.707	0.624	1.053	1.147	1.221
Q9H0G5	275	0.656	Down	0.00199818	T	Nuclear speckle splicing regulatory protein 1	NSRP1	1	0.00136024	61.48	VIET(1)PENDFK	3	0.4835	1	0.816	0.741	0.712	1.128	1.083	1.25
Q86XL3	918	1.359	Up	0.00107682	Y	Ankyrin repeat and LEM domain-containing protein 2	ANKLE2	0.996412	1.34643e-05	97.957	Y(0.996)S(0.003)PVHGSQLR	2	0.35293	2	1.257	1.151	1.189	0.852	0.927	0.868
Q86XL3	924	0.707	Down	0.0081165	S	Ankyrin repeat and LEM domain-containing protein 2	ANKLE2	0.99984	0.000219831	77.644	YSPVHGS(1)QLR	2	0.32221	5	0.789	0.786	0.777	1.047	1.117	1.165
O60825	466	0.722	Down	0.0053637	S	6-phosphofructo-2-kinase/fructose-2,6-bisphosphatase 2	PFKFB2	0.999957	1.83246e-37	181.51	RNS(1)FTPLSSSNTIR	2	-0.58313	6	0.805	0.775	0.817	1.063	1.025	1.234
O60825	493	0.396	Down	0.00090241	S	6-phosphofructo-2-kinase/fructose-2,6-bisphosphatase 2	PFKFB2	1	0.00336152	55.261	PLKPLS(1)PLR	3	-0.053372	2	0.461	0.506	0.633	1.251	1.317	1.471
P78345	235	0.471	Down	0.000115835	S	Ribonuclease P protein subunit p38	RPP38	0.978597	1.33448e-14	127.83	ELLDT(0.021)S(0.979)FEDLSKPK	3	0.4872	1	0.547	0.611	0.604	1.196	1.21	1.337
P49790	607	0.729	Down	0.00180271	S	Nuclear pore complex protein Nup153	NUP153	1	0.000320118	81.625	EGS(1)VLDILK	2	-0.048059	1	0.81	0.806	0.786	1.072	1.034	1.188
P49790	338	0.765	Down	0.0009606	S	Nuclear pore complex protein Nup153	NUP153	0.999517	2.522e-05	84.107	IPS(0.007)IVS(0.244)S(0.75)PLNS(1)PLDR	3	0.088369	3	0.841	0.869	0.897	1.103	1.113	1.192
P49790	301	0.592	Down	0.00035887	Y	Nuclear pore complex protein Nup153	NUP153	0.998069	5.02109e-29	163.16	QLS(0.002)AQSY(0.998)GVTSSTAR	2	0.81382	1	0.68	0.598	0.631	1.03	1.061	1.133
P49790	334	0.73	Down	0.009099	S	Nuclear pore complex protein Nup153	NUP153	0.969931	6.42305e-11	123.14	IPSIVS(0.03)S(0.97)PLNS(0.001)PLDR	2	-0.046672	4	0.774	0.875	0.838	1.037	1.114	1.254
P49790	699	0.791	Down	0.0145754	T	Nuclear pore complex protein Nup153	NUP153	0.999941	0.00174278	64.64	QTGIET(1)PNK	3	0.58734	1	0.847	0.743	0.9	1.052	1.029	1.065
P49790	209	0.642	Down	0.00032219	S	Nuclear pore complex protein Nup153	NUP153	0.992873	0.000150817	67.227	NT(0.001)S(0.006)LPPLWS(0.993)PEAER	2	0.036079	2	0.736	0.746	0.775	1.108	1.156	1.249
P49790	529	0.721	Down	0.00030292	S	Nuclear pore complex protein Nup153	NUP153	0.99518	0.000967764	93.467	FS(0.005)S(0.995)PIVK	2	0.36546	5	0.766	0.8	0.772	1.029	1.099	1.114
Q8WXF7	10	0.625	Down	0.0134226	S	Atlastin-1	ATL1	1	1.06267e-09	114.63	DRNS(1)WGGFSEK	3	-0.23848	4	0.699	0.713	0.719	1.068	1.079	1.262
P20700	391	0.536	Down	1.69459e-05	S	Lamin-B1	LMNB1	0.996614	0.000167943	79.639	LKLS(0.997)PS(0.974)PS(0.028)S(0.001)R	3	-0.19566	8	0.639	0.636	0.615	1.141	1.163	1.225
P20700	534	1.853	Up	0.0187157	S	Lamin-B1	LMNB1	1	2.7712e-10	119.68	VILKNS(1)QGEEVAQR	3	-0.34038	1	0.904	1.183	0.867	0.418	0.658	0.518
P20700	302	0.828	Down	0.038339	S	Lamin-B1	LMNB1	0.981042	1.60961e-10	123.29	IES(0.981)LS(0.019)SQLSNLQK	3	0.39845	1	0.921	0.769	0.917	1.081	1.061	1.007
P20700	375	0.809	Down	0.0036555	S	Lamin-B1	LMNB1	0.99999	0.00012714	78.287	LALDMEIS(1)AYR	2	-0.56993	1	0.847	0.818	0.87	0.986	1.058	1.09
P20700	575	0.829	Down	0.031377	T	Lamin-B1	LMNB1	1	1.4801e-25	115.45	TTIPEEEEEEEEAAGVVVEEELFHQQGT(1)PR	4	1.0428	2	0.937	0.793	0.802	1.016	1.059	0.979
P20700	393	0.474	Down	0.000175374	S	Lamin-B1	LMNB1	0.974227	0.000147763	104.05	LKLS(0.997)PS(0.974)PS(0.028)S(0.001)R	3	-0.19566	7	0.594	0.607	0.521	1.146	1.232	1.254
P20700	23	0.767	Down	0.007241	S	Lamin-B1	LMNB1	0.992807	7.32046e-05	86.539	AGGPTT(0.004)PLS(0.993)PT(0.003)R	2	-0.0057113	3	0.814	0.819	0.758	0.95	1.058	1.11
Q5FBB7	256	0.636	Down	0.00150145	S	Shugoshin 1	SGO1	1	0.0124538	46.73	DQVNLS(1)PK	3	0.34715	2	0.744	0.752	0.669	1.058	1.114	1.233
P49754	249	0.815	Down	0.034023	S	Vacuolar protein sorting-associated protein 41 homolog	VPS41	1	0.0224534	44.425	ERHAS(1)EMR	2	-1.4141	2	0.916	0.828	0.895	1.122	0.963	1.155
Q9Y3S2	291	0.683	Down	0.0018409	S	Zinc finger protein 330	ZNF330	0.875242	4.10513e-14	115.96	KDS(0.875)DT(0.118)ES(0.007)S(0.001)DLFTNLNLGR	3	0.2939	1	0.81	0.774	0.828	1.117	1.121	1.291
Q9Y6X4	447	0.797	Down	0.046502	S	Soluble lamin-associated protein of 75 kDa	FAM169A	0.857321	1.09841e-33	170.14	TSLITEEEDS(0.857)T(0.142)S(0.001)EVLDEELK	3	-0.14683	1	0.901	0.753	0.949	1.082	1.016	1.166
Q9Y6X4	526	0.789	Down	0.0164151	S	Soluble lamin-associated protein of 75 kDa	FAM169A	0.842416	1.10013e-08	94.632	AHLGS(0.842)S(0.158)DNVATMSNEER	3	-1.6676	2	0.923	0.896	1.006	1.289	1.092	1.199
Q13618	737	0.708	Down	0.0052195	S	Cullin-3	CUL3	1	0.00137249	68.536	FLPS(1)PVVIK	3	-1.6464	3	0.754	0.827	0.799	1.029	1.242	1.089
Q86Y91	645	0.524	Down	0.00046249	S	Kinesin-like protein KIF18B	KIF18B	0.999904	2.83154e-06	77.871	RRPS(1)ALEADSPMAPK	4	-0.79864	4	0.657	0.643	0.575	1.102	1.185	1.29
Q86Y91	674	0.424	Down	9.5379e-05	S	Kinesin-like protein KIF18B	KIF18B	0.999243	1.8748e-22	145.73	RGS(0.999)LPDT(0.001)QPSQGPSTPK	3	0.40661	2	0.508	0.488	0.426	1.122	1.13	1.098
Q96PU5	451	0.633	Down	0.00103604	T	E3 ubiquitin-protein ligase NEDD4-like	NEDD4L	0.806476	1.64533e-06	85.397	S(0.519)LS(0.416)S(0.258)PT(0.806)VTLSAPLEGAK	3	1.0305	1	0.708	0.74	0.798	1.258	1.095	1.193
Q8N6T7	294	0.672	Down	0.0058024	T	NAD-dependent protein deacetylase sirtuin-6	SIRT6	1	1.90559e-09	115.68	ALPPLPRPPT(1)PK	2	0.13204	8	0.742	0.782	0.711	0.98	1.106	1.24
Q8N6T7	338	0.734	Down	0.0041798	S	NAD-dependent protein deacetylase sirtuin-6	SIRT6	0.812141	0.000437066	58.885	ERPT(0.188)S(0.812)PAPHRPPK	4	-0.35386	4	0.792	0.694	0.787	0.972	1.048	1.076
Q641Q2	909	0.703	Down	0.00146136	S	WASH complex subunit 2A	WASHC2A	0.999992	7.54178e-05	88.338	KDHS(1)VDSFK	4	0.22062	2	0.64	0.632	0.582	0.827	0.879	0.93
O43615	104	0.727	Down	0.0053221	Y	Mitochondrial import inner membrane translocase subunit TIM44	TIMM44	0.979273	6.6665e-08	117.7	Y(0.979)KT(0.001)IES(0.007)ET(0.013)VR	3	-1.4122	1	0.691	0.745	0.779	0.942	1.001	1.103
O43615	128	0.699	Down	0.0038987	T	Mitochondrial import inner membrane translocase subunit TIM44	TIMM44	0.996239	0.00101247	79.492	LGELT(0.004)GT(0.996)VK	2	0.29301	1	0.881	0.883	0.805	1.108	1.253	1.316
Q96E09	147	0.697	Down	0.0097625	S	Protein FAM122A	FAM122A	0.971041	1.21225e-07	106.42	RIDFIPVS(1)PAPS(0.971)PT(0.029)R	3	0.18917	7	0.734	0.734	0.743	0.985	1.078	1.108
Q96E09	189	0.74	Down	0.0025243	S	Protein FAM122A	FAM122A	0.976394	0.000404885	79.089	RS(0.024)QS(0.976)PINCIR	3	-0.65204	2	0.86	0.801	0.789	1.056	1.072	1.184
Q96E09	267	0.462	Down	0.00155591	S	Protein FAM122A	FAM122A	0.820246	3.04173e-07	61.96	VS(0.04)T(0.04)T(0.041)T(0.098)DS(0.82)PVS(0.961)PAQAASPFIPLDELSSK	4	0.4336	1	0.506	0.563	0.628	1.197	1.071	1.404
Q96E09	143	0.704	Down	0.00035784	S	Protein FAM122A	FAM122A	1	1.21225e-07	106.42	RIDFIPVS(1)PAPS(0.971)PT(0.029)R	3	0.18917	7	0.744	0.762	0.746	1.006	1.081	1.114
Q96E09	76	0.709	Down	0.0082585	S	Protein FAM122A	FAM122A	1	6.95553e-05	88.163	HGLLLPAS(1)PVR	3	-0.20623	3	0.731	0.843	0.708	0.995	1.058	1.167
Q96E09	270	0.544	Down	0.0008191	S	Protein FAM122A	FAM122A	0.961474	3.04173e-07	61.96	VS(0.04)T(0.04)T(0.041)T(0.098)DS(0.82)PVS(0.961)PAQAASPFIPLDELSSK	4	0.4336	2	0.583	0.649	0.702	1.163	1.115	1.278
Q96E09	62	0.597	Down	0.00059938	S	Protein FAM122A	FAM122A	0.994042	1.78099e-05	95.094	RNS(0.994)T(0.005)T(0.001)FPSR	2	0.069878	6	0.709	0.689	0.651	1.043	1.178	1.211
Q96E09	187	0.684	Down	0.0056773	S	Protein FAM122A	FAM122A	0.886258	0.000859674	66.023	RS(0.886)QS(0.114)PINCIR	2	0.33108	1	0.846	0.795	0.768	1.033	1.213	1.276
O75061	11	0.769	Down	0.00028314	S	Putative tyrosine-protein phosphatase auxilin	DNAJC6	0.791682	8.40335e-07	68.569	GAS(0.208)S(0.792)PDMEPSYGGGLFDMVK	3	-0.38421	1	0.766	0.797	0.814	1.014	1.021	1.058
Q96GQ5	49	0.708	Down	0.0030006	T	RUS1 family protein C16orf58	C16orf58	1	0.00429824	58.172	AFT(1)VKPEGR	3	1.9953	1	0.97	0.854	0.947	1.217	1.316	1.381
Q15554	365	0.625	Down	0.0020168	S	Telomeric repeat-binding factor 2	TERF2	0.999986	1.5111e-16	138.28	DLVLPTQALPAS(1)PALK	3	-0.12503	5	0.715	0.684	0.69	0.977	1.17	1.193
Q9BU76	219	0.817	Down	0.0163957	T	Multiple myeloma tumor-associated protein 2	MMTAG2	0.917567	9.42338e-09	97.083	RPAEAT(0.007)S(0.079)S(0.913)PT(0.918)S(0.083)PERPR	3	-0.40675	9	0.873	0.811	0.799	0.937	1.017	1.085
Q9BU76	177	1.603	Up	0.047758	S	Multiple myeloma tumor-associated protein 2	MMTAG2	0.978862	4.69314e-10	118.21	AEDQTES(0.979)S(0.021)CESHR	3	0.5877	1	1.174	1.136	1.161	0.643	0.887	0.635
Q9BU76	235	3.665	Up	0.000139787	S	Multiple myeloma tumor-associated protein 2	MMTAG2	0.996985	2.20414e-07	104.95	HHHHDSDS(0.003)NS(0.997)PCCK	4	-0.57897	2	1.59	1.302	1.638	0.378	0.402	0.456
P62826	32	1.255	Up	0.0158783	T	GTP-binding nuclear protein Ran	RAN	1	0.0020078	73.841	HLT(1)GEFEK	3	-1.0475	1	1.122	1.111	1.2	0.822	0.975	0.938
P62826	135	0.776	Down	0.021423	S	GTP-binding nuclear protein Ran	RAN	1	0.00656402	54.784	AKS(1)IVFHR	2	0.27174	2	1.016	0.917	0.884	1.1	1.2	1.329
Q9NYB0	203	0.663	Down	0.0049397	S	Telomeric repeat-binding factor 2-interacting protein 1	TERF2IP	0.982204	5.12904e-21	144.97	YLLGDAPVS(0.982)PS(0.011)S(0.007)QK	2	0.28491	15	0.772	0.865	0.745	1.098	1.162	1.332
Q9NYB0	206	1.48	Up	0.00110097	S	Telomeric repeat-binding factor 2-interacting protein 1	TERF2IP	0.815816	1.381e-07	106.6	Y(0.001)LLGDAPVS(0.007)PS(0.176)S(0.816)QK	2	1.2107	5	1.077	1.214	1.16	0.73	0.803	0.799
Q9NYB0	36	0.824	Down	0.0160179	S	Telomeric repeat-binding factor 2-interacting protein 1	TERF2IP	0.997916	2.23218e-07	83.423	DDGSSMSFY(0.002)VRPS(0.998)PAK	3	-0.25049	3	0.865	0.833	0.822	0.948	1.003	1.107
Q5W0B1	592	0.568	Down	0.0004162	S	RING finger protein 219	RNF219	0.999992	0.00514302	67.207	TELNLS(1)K	2	0.5471	1	0.751	0.76	0.674	1.193	1.319	1.335
Q5W0B1	210	1.381	Up	0.0065612	S	RING finger protein 219	RNF219	1	9.38833e-06	101.53	LKAEVDNRS(1)PQK	3	0.046584	1	1.186	1.11	1.146	0.804	0.76	0.929
P36507	306	0.453	Down	0.0077989	S	Dual specificity mitogen-activated protein kinase kinase 2	MAP2K2	0.999908	0.000138561	61.096	PRPPGRPVS(1)GHGMDSR	4	0.020014	4	0.462	0.451	0.725	1.072	1.274	1.269
P36507	295	0.69	Down	0.0034823	S	Dual specificity mitogen-activated protein kinase kinase 2	MAP2K2	0.991234	2.90021e-16	100.02	PVVDGEEGEPHS(0.009)IS(0.991)PR	3	0.33902	3	0.779	0.791	0.74	1.119	1.006	1.221
P36507	293	0.583	Down	0.0026822	S	Dual specificity mitogen-activated protein kinase kinase 2	MAP2K2	0.882703	1.69813e-59	188.44	ELEAIFGRPVVDGEEGEPHS(0.883)IS(0.117)PR	4	-0.19786	3	0.634	0.732	0.633	1.02	1.13	1.278
Q9NRP2	59	0.793	Down	0.0072434	S	COX assembly mitochondrial protein 2 homolog	CMC2	1	4.68403e-13	130.19	S(1)REHGIAMR	3	0.25581	3	0.793	0.78	0.753	0.925	0.945	1.062
Q96K21	149	0.814	Down	0.0137981	Y	Abscission/NoCut checkpoint regulator	ZFYVE19	0.934497	0.0100229	71.451	WS(0.066)PPQNY(0.934)K	2	-0.15322	2	0.853	0.802	0.821	0.984	0.952	1.105
Q96K21	354	0.759	Down	0.024342	S	Abscission/NoCut checkpoint regulator	ZFYVE19	1	1.81314e-22	148.15	LPDS(1)DDDEDEETAIQR	3	-0.21864	2	0.883	0.905	0.713	1.133	1.046	1.115
Q9P0L2	612	0.602	Down	0.00146463	S	Serine/threonine-protein kinase MARK1	MARK1	0.854025	3.65288e-07	114.76	S(0.854)T(0.146)FHGEQLR	2	-0.33638	2	0.767	0.89	0.855	1.275	1.396	1.504
Q9P0L2	423	0.761	Down	0.0143827	S	Serine/threonine-protein kinase MARK1	MARK1	0.99948	1.00309e-14	120.63	RFS(0.999)DHAGPS(0.001)IPPAVSYTK	4	0.16494	1	0.668	0.672	0.636	0.762	0.935	0.899
Q8WTT2	787	0.751	Down	0.0014633	S	Nucleolar complex protein 3 homolog	NOC3L	0.999002	1.22071e-37	172.6	YSSEVAT(0.001)ES(0.999)PLDFTK	3	0.2723	3	0.805	0.795	0.887	1.089	1.09	1.132
Q14684	706	0.786	Down	0.0123597	S	Ribosomal RNA processing protein 1 homolog B	RRP1B	0.998763	6.21727e-05	84.297	SILVS(0.999)PT(0.001)GPSR	3	0.076061	3	0.929	0.824	0.927	1.07	1.118	1.222
Q14684	736	0.586	Down	6.4935e-05	S	Ribosomal RNA processing protein 1 homolog B	RRP1B	0.965273	2.71738e-10	121.32	TPTSSPAS(0.034)S(0.965)PLVAK	2	0.70623	3	0.681	0.731	0.734	1.183	1.212	1.266
Q14684	513	0.52	Down	0.00114119	S	Ribosomal RNA processing protein 1 homolog B	RRP1B	0.846018	1.05029e-06	105.99	GS(0.846)PT(0.154)GGAQLLK	2	-0.20278	1	0.618	0.629	0.736	1.229	1.173	1.412
Q14684	732	0.592	Down	9.9829e-05	S	Ribosomal RNA processing protein 1 homolog B	RRP1B	0.953463	1.57689e-29	165.58	TPT(0.008)S(0.037)S(0.953)PAS(0.001)S(0.001)PLVAK	2	1.0866	4	0.68	0.732	0.747	1.174	1.226	1.247
Q8N357	365	0.786	Down	0.0084169	T	Solute carrier family 35 member F6	SLC35F6	0.857673	0.000678586	64.705	LLGGT(0.04)RT(0.858)PINDAS(0.102)	2	-2.0223	2	0.766	0.86	0.86	1.042	1.003	1.117
Q2VPK5	419	0.504	Down	0.0010802	S	Cytoplasmic tRNA 2-thiolation protein 2	CTU2	0.996349	0.000418394	59.502	LS(0.002)QMQS(0.996)PIPLT(0.002)ETR	2	-0.68959	2	0.528	0.69	0.591	1.193	1.144	1.252
O00423	113	0.713	Down	0.002424	S	Echinoderm microtubule-associated protein-like 1	EML1	0.977586	1.71584e-06	97.938	KPTGS(0.006)LPS(0.978)PS(0.016)GVR	3	-0.3152	4	0.756	0.812	0.786	1.076	1.028	1.196
Q5VUA4	79	0.79	Down	0.023959	S	Zinc finger protein 318	ZNF318	1	0.018377	48.568	RVS(1)PS(1)PPR	3	0.57965	1	0.827	0.72	0.795	0.93	0.941	1.092
Q5VUA4	2030	0.694	Down	0.0066181	S	Zinc finger protein 318	ZNF318	0.982169	7.14358e-06	90.718	VS(0.982)PAHRS(0.604)PT(0.414)VLCQK	3	0.27685	1	0.629	0.716	0.666	0.855	1.024	1.019
Q5VUA4	136	0.811	Down	0.0057431	S	Zinc finger protein 318	ZNF318	0.999971	6.83077e-13	127.79	RRS(1)PGLCSDSLEK	3	-0.23308	7	0.831	0.832	0.803	0.958	0.996	1.085
Q5VUA4	2189	0.627	Down	0.0085165	S	Zinc finger protein 318	ZNF318	0.896733	1.33693e-10	118.19	DKLCS(0.897)PLS(0.103)EPGDPSK	4	0.16474	2	0.665	0.744	0.549	0.976	1.023	1.126
Q5VUA4	2035	0.729	Down	0.0051221	S	Zinc finger protein 318	ZNF318	0.94341	7.14358e-06	90.718	S(0.943)PT(0.057)VLCQK	2	0.95438	2	0.697	0.739	0.699	0.877	1.009	1.043
Q5VUA4	709	0.713	Down	0.0025974	S	Zinc finger protein 318	ZNF318	1	0.00348605	75.509	NS(1)PPFLK	2	0.29787	2	0.755	0.731	0.705	0.943	1.024	1.107
Q5VUA4	1896	0.673	Down	0.0021221	S	Zinc finger protein 318	ZNF318	1	5.04059e-12	125.86	ISAPELLLHS(1)PAR	2	-0.1324	3	0.659	0.676	0.743	1.03	0.953	1.104
Q5VUA4	81	0.79	Down	0.023959	S	Zinc finger protein 318	ZNF318	1	0.018377	48.568	RVS(1)PS(1)PPR	3	0.57965	1	0.827	0.72	0.795	0.93	0.941	1.092
Q5VUA4	527	0.563	Down	0.00028271	S	Zinc finger protein 318	ZNF318	1	6.74684e-09	123.95	S(1)FPDIEDEEK	3	-1.3344	1	0.569	0.618	0.646	1.06	1.042	1.151
Q5VUA4	2101	0.716	Down	0.00114233	S	Zinc finger protein 318	ZNF318	1	0.00310473	64.906	IPS(1)PNILK	2	0.22578	7	0.728	0.718	0.676	0.941	0.972	1.052
Q5VUA4	1971	0.709	Down	0.0036554	S	Zinc finger protein 318	ZNF318	0.997477	1.16479e-05	99.344	RPET(0.003)WES(0.997)PEKPK	4	0.49253	3	0.715	0.714	0.747	0.964	0.97	1.137
Q765P7	456	0.769	Down	0.04176	S	MTSS1-like protein	MTSS1L	1	0.00123383	72.928	GLS(1)LEHQK	3	-0.62856	2	0.83	0.708	0.679	1.001	0.843	1.039
Q5SW79	1160	0.641	Down	0.0031796	S	Centrosomal protein of 170 kDa	CEP170	0.999465	0.0013713	90.135	LGS(0.999)LS(0.001)AR	2	0.36032	3	0.696	0.801	0.746	1.079	1.121	1.301
Q5SW79	654	0.788	Down	0.0093773	S	Centrosomal protein of 170 kDa	CEP170	0.984386	4.65052e-09	104.45	TLPQLPNEEKS(0.984)LES(0.016)HR	4	-0.18695	1	0.83	0.794	0.779	0.961	0.976	1.114
Q5SW79	963	0.539	Down	0.00021506	Y	Centrosomal protein of 170 kDa	CEP170	0.814557	0.0199155	71.425	S(0.185)FTSLY(0.815)K	2	-0.26838	3	0.684	0.793	0.728	1.305	1.4	1.385
Q5SW79	240	0.608	Down	0.00156439	Y	Centrosomal protein of 170 kDa	CEP170	0.865413	0.00147528	75.102	EPS(0.135)Y(0.865)FEIPTK	2	0.54652	2	0.691	0.809	0.661	1.131	1.211	1.213
Q5SW79	667	0.822	Down	0.031201	S	Centrosomal protein of 170 kDa	CEP170	0.989137	2.34831e-09	114.31	VVT(0.011)QRS(0.989)EIGEK	2	0.36351	3	0.815	0.841	0.918	1.043	1.043	1.044
Q5SW79	466	0.572	Down	0.00034379	S	Centrosomal protein of 170 kDa	CEP170	0.999183	5.95744e-11	122.49	SS(0.001)GS(0.999)LGHRPSQEMDK	3	0.11056	28	0.614	0.591	0.558	0.96	1.019	1.105
Q5SW79	359	0.801	Down	0.0140373	S	Centrosomal protein of 170 kDa	CEP170	0.996718	7.69351e-05	89.624	S(0.999)IKS(0.997)DVPVY(0.004)LK	3	0.48388	4	0.859	0.919	0.821	1.049	1.024	1.173
Q5SW79	760	0.652	Down	0.0061162	T	Centrosomal protein of 170 kDa	CEP170	0.997653	0.00184555	64.224	EEAQWT(0.998)PT(0.002)K	3	-0.14532	1	0.848	0.691	0.823	1.104	1.205	1.312
Q5SW79	356	0.721	Down	0.0176809	S	Centrosomal protein of 170 kDa	CEP170	0.99948	7.69351e-05	85.988	S(0.999)IKS(0.997)DVPVY(0.004)LK	3	0.48388	1	0.835	1.084	0.894	1.26	1.25	1.39
Q5SW79	881	0.731	Down	0.0128832	S	Centrosomal protein of 170 kDa	CEP170	0.965578	5.20157e-19	133.48	S(0.034)ES(0.966)LDPDSSMDTTLILK	4	-0.2876	13	0.796	0.796	0.786	1.04	1.05	1.162
Q9BQF6	11	0.733	Down	0.0028985	S	Sentrin-specific protease 7	SENP7	0.986894	1.9584e-14	128.48	RPS(0.987)S(0.01)S(0.003)EIITEGK	2	-0.35759	5	0.801	0.734	0.776	0.99	1.03	1.134
Q9BQF6	24	0.644	Down	1.95831e-05	S	Sentrin-specific protease 7	SENP7	0.881789	0.00134097	69.261	KKS(0.882)S(0.058)S(0.058)DLS(0.003)EIR	3	0.12831	1	0.678	0.684	0.702	1.065	1.041	1.098
Q8IZ21	464	0.759	Down	0.0024991	S	Phosphatase and actin regulator 4	PHACTR4	0.999951	1.4431e-10	132.14	S(1)LPITIEMLK	2	-0.074272	12	0.77	0.773	0.792	0.957	1.023	1.098
Q8IZ21	590	0.802	Down	0.030339	S	Phosphatase and actin regulator 4	PHACTR4	0.999944	1.15875e-07	106.57	RLS(1)QRPTPEELEQR	3	-0.34078	3	0.869	0.816	0.837	0.959	1.003	1.181
Q9H0H5	203	0.683	Down	0.0010178	S	Rac GTPase-activating protein 1	RACGAP1	1	8.30701e-40	179.42	S(1)IGS(1)AVDQGNESIVAK	3	0.35406	5	0.756	0.754	0.779	1.068	1.068	1.215
Q9H0H5	206	0.775	Down	0.00151737	S	Rac GTPase-activating protein 1	RACGAP1	1	5.17183e-16	130.49	S(1)IGS(1)AVDQGNESIVAK	3	0.35406	3	0.841	0.825	0.881	1.074	1.058	1.153
Q9H0H5	580	0.703	Down	0.0028766	T	Rac GTPase-activating protein 1	RACGAP1	0.756057	4.71665e-07	82.709	VSLLGPVT(0.244)T(0.756)PEHQLLK	3	0.14282	1	0.771	0.835	0.733	1.192	1.047	1.087
Q6F5E8	1362	0.792	Down	0.0088763	S	Capping protein, Arp2/3 and myosin-I linker protein 2	CARMIL2	1	9.34526e-12	104.67	AVS(1)VHEDQLQAPAERPLR	3	-0.37942	1	0.792	0.827	0.792	0.977	0.958	1.111
Q6F5E8	991	0.691	Down	0.0191197	S	Capping protein, Arp2/3 and myosin-I linker protein 2	CARMIL2	0.997512	1.4176e-22	148.52	GS(0.998)PS(0.002)PAAPGPPAGPLPR	2	0.33965	4	0.806	0.784	0.794	1.062	1.126	1.263
Q6F5E8	1381	0.701	Down	0.00077588	S	Capping protein, Arp2/3 and myosin-I linker protein 2	CARMIL2	1	0.00755359	52.482	LQRS(1)PVLK	3	0.26582	1	0.756	0.808	0.719	1.05	1.12	1.085
Q16539	180	0.541	Down	0.0002167	T	Mitogen-activated protein kinase 14	MAPK14	0.999561	1.30485e-05	88.768	HTDDEMT(1)GY(0.999)VAT(0.001)R	3	-0.27311	5	0.671	0.712	0.664	1.306	1.156	1.32
Q16539	182	0.498	Down	1.7921e-06	Y	Mitogen-activated protein kinase 14	MAPK14	0.999871	2.26678e-25	159	HT(0.001)DDEMT(0.999)GY(1)VATR	2	-0.01357	7	0.566	0.573	0.567	1.117	1.124	1.186
Q6ZN18	24	0.744	Down	0.028645	S	Zinc finger protein AEBP2	AEBP2	0.750649	3.37164e-06	93.738	LSPLPPGS(0.751)PGS(0.249)AAR	2	0.048441	2	0.741	0.829	0.819	0.92	1.209	1.083
Q9NPI1	289	0.792	Down	0.0153817	S	Bromodomain-containing protein 7	BRD7	0.914854	3.66673e-12	107.03	EREDSGDAEAHAFKS(0.915)PS(0.085)K	5	0.1704	1	0.969	0.985	1.087	1.19	1.262	1.387
Q9UKE5	795	0.718	Down	0.0004578	S	TRAF2 and NCK-interacting protein kinase	TNIK	0.9895	0.00199067	48.405	DIT(0.001)RPS(0.002)RPAS(0.989)Y(0.007)K	4	-0.18439	1	0.749	0.763	0.733	0.986	1.051	1.089
Q9UKE5	680	0.585	Down	0.000180016	S	TRAF2 and NCK-interacting protein kinase	TNIK	0.998448	1.00096e-08	124.21	TTS(0.001)IS(0.998)PALAR	2	-0.61981	2	0.671	0.708	0.631	1.136	1.107	1.195
Q9UKE5	548	0.754	Down	0.028718	S	TRAF2 and NCK-interacting protein kinase	TNIK	0.756471	0.00207362	56.087	QS(0.244)S(0.756)PAMPHK	3	0.63326	2	0.757	0.773	0.757	0.941	0.986	1.106
Q9UKE5	764	0.63	Down	0.00053963	S	TRAF2 and NCK-interacting protein kinase	TNIK	0.944386	1.41805e-08	101.45	ANS(0.944)KS(0.082)EGS(0.973)PVLPHEPAK	4	0.066417	2	0.716	0.707	0.697	1.036	1.118	1.21
Q9UKE5	769	0.672	Down	0.00076174	S	TRAF2 and NCK-interacting protein kinase	TNIK	0.977446	1.41805e-08	109.79	S(0.023)EGS(0.977)PVLPHEPAK	3	-0.017804	3	0.752	0.723	0.712	1.026	1.058	1.17
Q9UKE5	707	0.708	Down	0.0035178	S	TRAF2 and NCK-interacting protein kinase	TNIK	0.999999	5.28349e-10	120.39	LGSQPIRAS(1)NPDLR	2	0.8666	2	0.821	0.773	0.751	1.014	1.096	1.202
Q9NZ56	73	0.51	Down	5.9307e-05	S	Formin-2	FMN2	0.819007	0.000376612	94.363	AS(0.819)VFS(0.181)NLR	2	-0.7159	1	0.64	0.657	0.679	1.222	1.279	1.372
Q9UJ41	286	0.776	Down	0.0106973	S	Rab5 GDP/GTP exchange factor	RABGEF1	0.786505	0.00799808	61.602	FFS(0.02)AS(0.787)S(0.193)R	2	0.69874	1	0.876	0.896	0.852	1.032	1.109	1.241
O95071	327	0.614	Down	0.000124598	S	E3 ubiquitin-protein ligase UBR5	UBR5	1	7.93657e-08	110.25	WLDGAS(1)FDNER	3	-0.34111	3	0.687	0.647	0.714	1.084	1.104	1.15
O95071	2369	0.669	Down	0.0075815	S	E3 ubiquitin-protein ligase UBR5	UBR5	0.981544	4.75409e-16	91.078	QLS(0.982)IDT(0.016)RPFRPAS(0.002)EGNPSDDPEPLPAHR	4	0.74651	2	0.704	0.631	0.787	0.975	1.041	1.158
P01733	101	2.603	Up	0.00020004	S	T-cell receptor beta chain V region YT35	TRBV12-3	1	0.00951684	58.083	IQPS(1)EPR	2	-0.027334	4	1.586	1.72	1.608	0.546	0.66	0.682
Q16576	145	1.616	Up	0.0124618	S	Histone-binding protein RBBP7	RBBP7	0.808321	1.02789e-06	103.13	T(0.027)PS(0.808)S(0.164)DVLVFDYTK	2	0.55186	1	1.258	1.124	1.528	0.765	0.743	0.912
Q68DH5	689	0.607	Down	0.008002	S	LMBR1 domain-containing protein 2	LMBRD2	1	0.00113925	92.051	S(1)DIFNDV	2	0.16461	2	0.641	0.745	0.672	1.141	0.952	1.3
Q9NQZ2	365	0.792	Down	0.0071215	S	Something about silencing protein 10	UTP3	0.999739	3.31764e-12	104.14	TSAAACAVTDLS(1)DDS(1)DFDEK	3	-0.13305	4	0.876	0.897	0.853	1.065	1.049	1.203
Q9NQZ2	368	0.792	Down	0.0071215	S	Something about silencing protein 10	UTP3	0.999994	3.31764e-12	104.14	TSAAACAVTDLS(1)DDS(1)DFDEK	3	-0.13305	3	0.876	0.897	0.853	1.065	1.049	1.203
P02794	179	1.259	Up	0.00152376	S	Ferritin heavy chain	FTH1	0.999879	2.65049e-05	93.345	HTLGDS(1)DNES	2	-0.10108	6	1.033	1.072	1.09	0.812	0.839	0.886
Q99640	40	0.533	Down	0.0003363	S	Membrane-associated tyrosine- and threonine-specific cdc2-inhibitory kinase	PKMYT1	1	0.00018445	81.92	HAEPGFS(1)LK	3	0.027586	2	0.671	0.686	0.61	1.18	1.176	1.334
P53367	136	0.534	Down	0.0101993	Y	Arfaptin-1	ARFIP1	0.998341	1.00341e-05	113.93	KWS(0.002)LNTY(0.998)K	3	-0.019372	1	0.658	0.975	0.8	1.346	1.452	1.756
P53367	132	0.554	Down	0.00083596	S	Arfaptin-1	ARFIP1	0.9918	0.0248275	45.653	KWS(0.992)LNT(0.002)Y(0.006)K	3	0.86245	1	0.618	0.588	0.603	0.965	1.1	1.2
Q01484	3845	0.628	Down	0.00113632	S	Ankyrin-2	ANK2	0.793534	1.24125e-24	145.49	KT(0.201)S(0.794)LVIVES(0.006)ADNQPETCER	3	-0.76392	2	0.683	0.686	0.735	1.036	1.086	1.226
P37275	702	0.806	Down	0.032803	T	Zinc finger E-box-binding homeobox 1	ZEB1	0.896062	2.94102e-15	139.08	S(0.08)S(0.014)T(0.896)PS(0.01)PSPLNLSSSR	2	0.24602	1	0.887	0.861	0.84	0.942	1.101	1.169
P52948	612	0.704	Down	0.00112332	S	Nuclear pore complex protein Nup98-Nup96	NUP98	1	4.00284e-21	153.72	NLNNSNLFS(1)PVNR	2	-0.12232	2	0.766	0.756	0.815	1.042	1.101	1.176
P52948	1018	0.732	Down	0.0143041	S	Nuclear pore complex protein Nup98-Nup96	NUP98	0.998845	1.89128e-07	99.407	LPS(0.999)KADT(0.001)SQEICSPR	3	-0.35679	1	0.812	0.913	0.798	1.048	1.109	1.288
P52948	653	0.793	Down	0.0155958	S	Nuclear pore complex protein Nup98-Nup96	NUP98	0.979314	7.00075e-14	93.505	PVDENHQQDGDEDS(0.979)LVS(0.02)HFY(0.001)TNPIAK	4	0.013679	1	0.849	0.756	0.773	0.928	0.988	1.083
Q2KHR2	225	0.739	Down	0.0042247	S	DNA-binding protein RFX7	RFX7	0.999977	1.97576e-10	124.68	LQS(1)PLPGESAAK	2	0.32308	1	0.769	0.787	0.839	1.002	1.072	1.168
Q9P1Y6	973	0.74	Down	0.0117552	S	PHD and RING finger domain-containing protein 1	PHRF1	0.999977	3.94231e-40	158.73	TVTCVTVVEPEAPPS(1)PDVLQAATHR	3	0.21525	3	0.824	0.834	0.831	1.056	1.127	1.182
Q9P1Y6	991	0.686	Down	0.00188117	S	PHD and RING finger domain-containing protein 1	PHRF1	1	0.00112167	67.214	VVELRPPS(1)R	2	-0.1632	3	0.784	0.75	0.722	1.013	1.088	1.186
Q9P1Y6	915	1.439	Up	0.0022755	S	PHD and RING finger domain-containing protein 1	PHRF1	0.999365	4.14783e-119	258.25	GAVAAEGAS(0.999)DT(0.001)EREEPTESQGLAAR	3	0.0013232	4	1.184	1.179	1.215	0.787	0.782	0.917
Q9P1Y6	867	0.685	Down	0.00019958	S	PHD and RING finger domain-containing protein 1	PHRF1	0.998287	1.49253e-08	126.71	TIS(0.001)INS(0.998)PK	3	0.046707	2	0.739	0.714	0.769	1.07	1.051	1.122
Q9BWT3	525	0.789	Down	0.00069588	S	Poly(A) polymerase gamma	PAPOLG	0.999352	1.98153e-33	182.17	RLS(0.999)LDS(0.001)SCLDSSR	3	-0.29265	2	0.857	0.9	0.835	1.111	1.069	1.104
P07437	75	1.533	Up	0.048798	S	Tubulin beta chain	TUBB	0.924662	5.0462e-05	64.454	AILVDLEPGT(0.075)MDS(0.925)VR	3	-0.5886	2	1.616	1.077	1.198	0.781	0.757	1
P26358	127	0.699	Down	0.00135572	S	DNA (cytosine-5)-methyltransferase 1	DNMT1	0.999874	3.64503e-05	69.081	VGMADANS(1)PPKPLSK	4	0.31076	2	0.796	0.78	0.81	1.069	1.11	1.236
Q5VTL8	290	1.433	Up	0.0032017	S	Pre-mRNA-splicing factor 38B	PRPF38B	0.961848	7.68323e-08	108.14	EGHGS(0.001)S(0.037)S(0.962)FDRELER	4	-0.56873	1	1.119	1.167	1.155	0.737	0.889	0.776
P42696	14	0.62	Down	0.00027779	S	RNA-binding protein 34	RBM34	1	3.9158e-05	80.277	S(1)VQEGENPDDGVR	3	-1.6956	3	0.674	0.646	0.713	1.131	1.034	1.114
Q93075	70	0.636	Down	0.0013765	S	Putative deoxyribonuclease TATDN2	TATDN2	0.99999	0.000850741	86.014	RLS(1)WGSSR	3	-0.8317	1	0.756	0.729	0.704	1.1	1.071	1.27
Q29RF7	1208	0.81	Down	0.0031373	T	Sister chromatid cohesion protein PDS5 homolog A	PDS5A	0.998704	0.00077702	96.342	IIS(0.001)VT(0.999)PVK	3	-0.368	3	0.854	0.86	0.896	1.04	1.045	1.139
O14617	829	0.792	Down	0.0063574	S	AP-3 complex subunit delta-1	AP3D1	1	0.000144301	63.682	S(1)PEKDVPMVEK	3	0.47489	4	0.826	0.868	0.905	1.023	1.103	1.157
O14617	658	0.689	Down	0.0023571	S	AP-3 complex subunit delta-1	AP3D1	1	1.19733e-34	186.94	HRPS(1)EADEEELAR	3	-0.065948	4	0.762	0.73	0.709	0.973	1.067	1.156
Q9Y4I1	1652	0.497	Down	0.00188212	S	Unconventional myosin-Va	MYO5A	0.998393	2.07099e-103	259.77	TS(0.002)S(0.998)IADEGTYTLDSILR	2	0.46592	2	0.632	0.484	0.595	1.063	1.111	1.266
Q86TL0	467	0.701	Down	0.00059792	S	Cysteine protease ATG4D	ATG4D	0.915247	1.1276e-07	111.63	RPS(0.915)S(0.085)EDFVFL	2	0.085693	1	0.745	0.771	0.766	1.087	1.02	1.149
Q9H0B6	582	0.804	Down	0.030183	S	Kinesin light chain 2	KLC2	0.998763	4.58121e-20	158.56	AS(0.001)S(0.999)LNFLNK	2	0.2325	12	0.855	0.853	0.847	0.989	1.06	1.13
Q96RK0	1389	0.749	Down	0.012478	S	Protein capicua homolog	CIC	0.999996	0.000552133	99.442	AILGS(1)YR	2	0.0016063	1	0.791	0.7	0.776	0.921	0.994	1.112
Q96RK0	173	0.76	Down	0.0054177	S	Protein capicua homolog	CIC	0.943411	2.53947e-06	101.53	RT(0.056)QS(0.943)LS(0.001)ALPK	3	-0.05462	7	0.834	0.818	0.763	1.028	1.001	1.148
Q96RK0	496	0.571	Down	0.000143284	S	Protein capicua homolog	CIC	1	0.000574102	90.827	VFS(1)PVIR	2	-0.29254	3	0.67	0.618	0.614	1.078	1.08	1.174
Q8N3V7	263	0.478	Down	0.00029769	S	Synaptopodin	SYNPO	1	3.93673e-11	123.02	VAS(1)EEEEVPLVVYLK	3	0.72551	1	0.612	0.503	0.573	1.135	1.234	1.162
O15344	78	1.257	Up	0.0087157	T	E3 ubiquitin-protein ligase Midline-1	MID1	1	0.00141799	68.044	NVT(1)LQNIIDR	2	0.25631	1	1.242	1.137	1.123	0.963	0.863	0.959
Q14202	464	0.642	Down	0.00105908	S	Zinc finger MYM-type protein 3	ZMYM3	0.94934	8.54049e-40	173.49	T(0.051)GS(0.949)PGPELLFHEGQQK	3	0.2017	2	0.709	0.732	0.694	1.043	1.063	1.221
Q7Z434	222	0.506	Down	3.7754e-05	S	Mitochondrial antiviral-signaling protein	MAVS	0.92717	5.60025e-07	101.04	GPVS(0.927)PS(0.073)VSFQPLAR	3	-0.29164	4	0.601	0.627	0.592	1.244	1.132	1.223
P48382	605	0.789	Down	0.033057	S	DNA-binding protein RFX5	RFX5	0.980268	1.10394e-08	100.28	EHVLQS(0.008)S(0.012)LS(0.98)QEHKDPK	3	0.54418	2	0.755	0.777	0.693	0.841	0.928	1.052
Q13029	796	0.814	Down	0.039364	S	PR domain zinc finger protein 2	PRDM2	0.980518	1.83816e-05	91.812	ET(0.019)VS(0.981)PPCFDEYK	3	-0.54431	3	0.826	0.877	0.764	0.913	1.015	1.104
O15234	148	0.694	Down	0.0072386	S	Protein CASC3	CASC3	0.999972	1.56358e-82	226.07	STVTGERQS(1)GDGQESTEPVENK	3	-0.23491	1	0.751	0.7	0.674	0.909	1.017	1.136
P04075	39	0.813	Down	0.0051774	S	Fructose-bisphosphate aldolase A	ALDOA	0.991455	6.80835e-22	155.1	GILAADEST(0.009)GS(0.991)IAK	3	0.37107	4	0.892	0.868	0.897	1.031	1.073	1.164
P04075	36	0.832	Down	0.0191243	S	Fructose-bisphosphate aldolase A	ALDOA	0.972158	6.26423e-21	142.39	GILAADES(0.972)T(0.028)GSIAK	3	0.19475	2	0.91	0.838	0.904	0.996	1.049	1.144
Q86V59	343	1.606	Up	0.00042199	S	Paraneoplastic antigen-like protein 8A	PNMA8A	0.998889	8.31311e-29	149.16	AEAESPGGASES(0.001)DQDGGHES(0.999)PPK	3	0.35376	1	1.316	1.297	1.231	0.781	0.753	0.859
Q5H9R7	631	1.488	Up	0.0031232	T	Serine/threonine-protein phosphatase 6 regulatory subunit 3	PPP6R3	0.999881	0.00011503	86.114	HIAFT(1)PESQR	3	0.040879	3	1.258	1.195	1.317	0.77	0.829	0.934
Q5H9R7	579	0.81	Down	0.004143	S	Serine/threonine-protein phosphatase 6 regulatory subunit 3	PPP6R3	1	1.80486e-10	122.87	FADQDDIGNVS(1)FDR	3	-0.3876	2	0.881	0.843	0.869	0.998	1.094	1.109
Q9NQG5	134	0.751	Down	0.0049604	S	Regulation of nuclear pre-mRNA domain-containing protein 1B	RPRD1B	0.996032	0.00010469	77.746	LS(0.001)MEDS(0.003)KS(0.996)PPPK	3	-0.2662	22	0.802	0.799	0.822	1.006	1.038	1.184
Q9UPP1	880	0.785	Down	0.033365	S	Histone lysine demethylase PHF8	PHF8	0.999996	0.000566465	63.185	NSDDAPWS(1)PK	3	-0.76189	1	0.73	0.822	0.812	0.972	0.908	1.131
Q9UPP1	1021	0.811	Down	0.0178431	S	Histone lysine demethylase PHF8	PHF8	0.993554	2.64711e-10	114.21	RPS(0.994)VGS(0.006)QSNQAGQGK	3	-0.10581	3	0.771	0.827	0.73	0.916	0.919	1.034
Q06190	181	0.763	Down	0.0133789	S	Serine/threonine-protein phosphatase 2A regulatory subunit B'' subunit alpha	PPP2R3A	0.938217	2.99078e-06	95.236	S(0.002)S(0.04)S(0.938)VEEKPLS(0.019)HR	3	0.41075	2	0.837	0.861	0.867	1.01	1.101	1.251
P13807	641	0.806	Down	0.0088984	S	Glycogen [starch] synthase, muscle	GYS1	0.995645	0.000595917	50.172	Y(0.08)PRPAS(0.996)VPPS(0.457)PS(0.456)LS(0.011)R	3	-1.1374	3	0.876	0.859	0.893	1.017	1.066	1.179
P13807	645	0.822	Down	0.0145951	S	Glycogen [starch] synthase, muscle	GYS1	0.85469	9.38288e-05	77.776	Y(0.455)PRPAS(0.559)VPPS(0.855)PS(0.266)LS(0.865)R	3	-0.9145	6	0.878	0.877	0.917	1.017	1.054	1.18
P13807	653	1.328	Up	0.0106649	S	Glycogen [starch] synthase, muscle	GYS1	0.877987	2.48052e-06	93.226	HS(0.122)S(0.878)PHQSEDEEDPR	3	0.043489	3	1.08	1.142	1.172	0.765	0.854	0.937
Q9Y4F3	1571	0.72	Down	0.0114436	S	Meiosis regulator and mRNA stability factor 1	MARF1	0.900117	9.83376e-09	82.639	LS(0.002)S(0.005)LS(0.092)LS(0.9)PANHENQPSEGER	3	-1.408	1	0.882	0.79	0.791	1.001	1.188	1.231
Q96K83	605	0.505	Down	0.000161159	S	Zinc finger protein 521	ZNF521	0.999999	6.26632e-09	106	ALS(1)PLS(1)PVAIEQTSLK	3	-0.080234	1	0.62	0.572	0.622	1.126	1.174	1.295
Q96K83	608	0.634	Down	0.00109547	S	Zinc finger protein 521	ZNF521	0.999995	6.26632e-09	106	ALS(1)PLS(1)PVAIEQTSLK	3	-0.080234	2	0.739	0.693	0.727	1.031	1.147	1.225
Q96K83	273	1.218	Up	0.030623	S	Zinc finger protein 521	ZNF521	1	5.50912e-06	80.859	HIAECHPECS(1)PNEDR	3	-0.55798	1	1.036	1.155	1.017	0.883	0.807	0.944
Q9UKV5	542	0.662	Down	0.0078835	S	E3 ubiquitin-protein ligase AMFR	AMFR	1	0.00966997	53.124	VPLDLS(1)PR	2	0.12243	1	0.629	0.837	0.712	1.108	1.055	1.129
P17861	68	0.599	Down	0.00032206	S	X-box-binding protein 1	XBP1	0.999957	2.86481e-06	103.08	LTHLS(1)PEEK	3	-0.19346	1	0.643	0.711	0.665	1.05	1.154	1.165
Q8WYP5	995	0.546	Down	0.00066334	S	Protein ELYS	AHCTF1	0.999685	0.00174255	60.364	NS(1)ILDQYGK	3	0.070733	1	0.584	0.691	0.661	1.183	1.104	1.262
Q8WYP5	1232	0.626	Down	0.00029535	S	Protein ELYS	AHCTF1	1	4.87269e-13	131.66	IS(1)FVEEDVHPK	3	-0.56166	7	0.756	0.729	0.719	1.103	1.165	1.251
Q8WYP5	1145	0.693	Down	0.042417	Y	Protein ELYS	AHCTF1	0.832869	0.00960899	72.2	S(0.167)PLY(0.833)LVSR	2	2.4125	1	0.759	0.955	1.009	1.121	1.284	1.525
Q8WYP5	1000	0.439	Down	9.8736e-08	Y	Protein ELYS	AHCTF1	0.979633	0.000876192	86.911	NS(0.02)ILDQY(0.98)GK	2	0.28997	1	0.572	0.581	0.575	1.299	1.301	1.34
Q8WYP5	1546	0.622	Down	0.0028963	Y	Protein ELYS	AHCTF1	0.99832	1.09948e-36	176.21	NLS(0.001)FNELY(0.998)PSGTLK	2	-0.026883	1	0.723	0.593	0.748	1.122	1.075	1.119
Q8WYP5	1257	0.423	Down	0.00036072	T	Protein ELYS	AHCTF1	0.929163	0.00133854	91.867	LEVFT(0.071)T(0.929)PK	2	0.54254	3	0.603	0.54	0.626	1.321	1.287	1.57
Q15776	12	0.779	Down	0.041195	S	Zinc finger protein with KRAB and SCAN domains 8	ZKSCAN8	0.871	6.74929e-25	141.48	KPS(0.128)APS(0.871)PPDQT(0.001)PEEDLVIVK	3	0.56785	1	0.679	0.809	0.747	0.873	0.911	1.084
P11137	1782	0.667	Down	0.028598	S	Microtubule-associated protein 2	MAP2	0.995029	1.53729e-05	79.92	VDHGAEIIT(0.005)QS(0.995)PGR	3	0.00067582	1	0.814	0.773	0.631	0.94	1.093	1.29
P11137	1649	0.735	Down	0.0033978	T	Microtubule-associated protein 2	MAP2	1	0.00603344	53.237	VAIIRT(1)PPK	3	0.34697	1	0.801	0.849	0.833	1.03	1.205	1.141
Q7Z5J4	805	0.724	Down	0.0114987	S	Retinoic acid-induced protein 1	RAI1	1	0.000254979	84.479	VAS(1)LPGDFK	3	-0.52892	3	0.754	0.74	0.714	0.882	1.056	1.112
Q7Z5J4	1358	0.659	Down	0.0039982	S	Retinoic acid-induced protein 1	RAI1	0.775804	1.11773e-11	99.11	APGASPGNPLS(0.776)PS(0.181)LS(0.043)DKDR	3	-0.18188	1	0.685	0.752	0.763	1.097	1.004	1.239
P57081	391	1.336	Up	0.0034193	S	tRNA (guanine-N(7)-)-methyltransferase non-catalytic subunit WDR4	WDR4	1	2.83039e-10	122.1	S(1)PPPGPDGHAK	3	0.38842	15	1.101	1.171	1.189	0.806	0.858	0.927
Q13242	221	0.777	Down	0.0105362	Y	Serine/arginine-rich splicing factor 9	SRSF9	0.970574	4.58127e-20	143.98	GSPHY(0.029)FS(1)PFRPY(0.971)	2	-0.7389	19	0.881	0.874	0.942	1.054	1.167	1.252
Q13242	204	1.351	Up	0.0048552	S	Serine/arginine-rich splicing factor 9	SRSF9	0.804958	0.000758737	72.62	GRDS(0.805)PY(0.195)QSR	3	0.39031	5	1.115	1.199	1.08	0.771	0.847	0.895
Q13242	206	1.305	Up	0.0178441	Y	Serine/arginine-rich splicing factor 9	SRSF9	0.998704	3.07844e-07	118.31	GRDS(0.001)PY(0.999)QSR	2	-0.025281	4	1.215	1.446	1.214	0.922	1.012	1.035
Q13242	216	0.626	Down	0.000163887	S	Serine/arginine-rich splicing factor 9	SRSF9	0.999726	2.1654e-14	129.38	GSPHY(0.029)FS(1)PFRPY(0.971)	2	-0.7389	12	0.736	0.739	0.791	1.223	1.149	1.25
Q13242	211	0.687	Down	0.00111638	S	Serine/arginine-rich splicing factor 9	SRSF9	0.978889	1.97095e-08	120.03	GS(0.979)PHY(0.641)FS(0.207)PFRPY(0.173)	3	-0.16619	15	0.803	0.852	0.822	1.131	1.176	1.299
Q5VVJ2	340	0.787	Down	0.0116756	S	Histone H2A deubiquitinase MYSM1	MYSM1	1	0.000649985	59.709	QLPS(1)PEPCEIQK	3	0.089277	2	0.846	0.825	0.851	0.961	1.096	1.146
Q5VVJ2	41	0.718	Down	0.0055442	S	Histone H2A deubiquitinase MYSM1	MYSM1	0.799863	0.000479271	78.548	DHYLDS(0.2)S(0.8)WR	2	0.69882	1	0.754	0.8	0.893	1.066	1.136	1.207
Q7LBC6	764	0.565	Down	0.00091748	T	Lysine-specific demethylase 3B	KDM3B	0.990673	0.00518837	73.499	T(0.991)FS(0.009)NVFGR	2	0.36697	1	0.611	0.74	0.679	1.122	1.213	1.26
Q7LBC6	798	0.485	Down	0.020023	S	Lysine-specific demethylase 3B	KDM3B	1	0.00161747	87.895	RFS(1)LDER	3	-0.8068	2	0.746	0.521	0.588	1.279	1.267	1.276
Q7LBC6	1270	0.761	Down	0.004799	T	Lysine-specific demethylase 3B	KDM3B	0.995203	0.00541866	83.998	VS(0.005)PLT(0.995)PK	2	-1.0916	1	0.873	0.849	0.885	1.048	1.15	1.23
Q7LBC6	614	0.561	Down	0.0030626	T	Lysine-specific demethylase 3B	KDM3B	1	9.73652e-08	108.96	T(1)PENHENLFLQPPK	3	0.65567	2	0.731	0.637	0.692	1.086	1.165	1.419
Q7LBC6	773	0.666	Down	0.00176	S	Lysine-specific demethylase 3B	KDM3B	0.999802	6.61154e-17	136.62	HS(1)GGFLSSPADFSQENK	3	-0.32018	2	0.692	0.738	0.702	0.975	1.064	1.163
O43353	531	0.591	Down	0.0032406	S	Receptor-interacting serine/threonine-protein kinase 2	RIPK2	0.8704	6.55907e-05	89.231	S(0.13)PS(0.87)LNLLQNK	2	0.37224	3	0.71	0.627	0.771	1.088	1.156	1.324
Q86UA6	18	0.745	Down	0.0195023	S	RPA-interacting protein	RPAIN	1	0.00648556	58.699	LVGS(1)PPWK	3	0.050721	2	0.828	0.724	0.855	0.958	1.109	1.166
P84098	13	0.544	Down	0.0024418	S	60S ribosomal protein L19	RPL19	0.996278	0.000340169	103.87	LAS(0.004)S(0.996)VLR	2	-0.25442	1	0.633	0.605	0.698	1.073	1.109	1.377
Q9Y6J0	450	0.595	Down	0.002855	S	Calcineurin-binding protein cabin-1	CABIN1	0.994176	0.000263676	73.219	LES(0.006)FPS(0.994)IGPQR	2	-0.82716	1	0.621	0.728	0.595	0.981	1.137	1.148
O14929	363	1.238	Up	0.0093612	Y	Histone acetyltransferase type B catalytic subunit	HAT1	0.999939	0.000263944	111.95	LISPY(1)KK	2	-0.30604	6	1.119	1.031	1.129	0.822	0.911	0.916
Q9UQ16	769	2.061	Up	0.0043201	S	Dynamin-3	DNM3	0.999959	0.00125799	59.864	RS(1)PPPSPTTQR	3	0.3773	1	1.214	1.585	1.658	0.631	0.711	0.821
O95613	44	0.632	Down	0.0025849	S	Pericentrin	PCNT	0.996843	1.3748e-24	141.45	RKGS(0.997)AVDAS(0.003)VQEESPVTK	4	0.26479	1	0.728	0.72	0.807	1.1	1.14	1.328
O95613	2956	0.826	Down	0.036357	S	Pericentrin	PCNT	1	0.00372715	74.301	LHLGS(1)AR	2	0.248	1	0.754	0.82	0.927	1.037	1.019	0.973
Q9UHB6	369	0.723	Down	0.0048976	S	LIM domain and actin-binding protein 1	LIMA1	0.874488	4.60645e-07	107.17	AS(0.094)S(0.874)LS(0.032)ESSPPK	3	0.21364	2	0.76	0.719	0.675	0.922	0.978	1.08
Q9UHB6	726	0.656	Down	0.0043974	S	LIM domain and actin-binding protein 1	LIMA1	1	1.54714e-05	89.374	S(1)QDVELWEGEVVK	3	1.2566	1	0.675	0.791	0.743	1.021	1.109	1.239
Q9UHB6	15	0.763	Down	0.0101038	S	LIM domain and actin-binding protein 1	LIMA1	0.99974	2.50968e-06	123.51	QWTSLS(1)LR	2	0.22432	4	0.748	0.885	0.774	0.99	1.082	1.084
Q9UHB6	362	0.737	Down	0.0132563	S	LIM domain and actin-binding protein 1	LIMA1	0.998238	2.71769e-12	120.33	SEVQQPVHPKPLS(0.998)PDS(0.002)R	3	-0.36441	4	0.823	0.82	0.833	1.056	1.113	1.192
Q9UHB6	132	0.6	Down	0.00023753	S	LIM domain and actin-binding protein 1	LIMA1	1	1.73684e-06	101.62	LRS(1)PPEALVQGR	2	0.20197	4	0.723	0.747	0.667	1.15	1.169	1.241
Q9UHB6	490	0.768	Down	0.0183041	S	LIM domain and actin-binding protein 1	LIMA1	0.999993	3.9754e-30	166.77	ETPHS(1)PGVEDAPIAK	2	0.68661	15	0.864	0.873	0.879	1.077	1.114	1.214
Q15019	218	0.796	Down	0.0044984	S	Septin-2	SEPT2	1	3.82266e-42	186.98	IYHLPDAES(1)DEDEDFKEQTR	3	-0.41676	15	0.829	0.851	0.852	0.992	1.057	1.133
Q8IWS0	183	0.822	Down	0.014364	S	PHD finger protein 6	PHF6	0.796359	2.12835e-30	164.97	S(0.08)T(0.08)S(0.796)S(0.039)HGT(0.002)DEMESSSY(0.001)R	2	0.47939	3	0.878	0.955	0.939	1.098	1.062	1.211
Q8IWS0	138	0.733	Down	0.006025	S	PHD finger protein 6	PHF6	0.986236	2.14313e-16	101.34	T(0.014)AHNS(0.986)EADLEESFNEHELEPS(0.258)S(0.742)PK	4	0.80054	1	0.782	0.739	0.867	1.037	1.057	1.162
Q96DF8	395	0.668	Down	0.0006355	S	Splicing factor ESS-2 homolog	ESS2	0.944924	0.00477468	46.955	GLS(0.055)PAMS(0.945)PALQR	2	0.46419	1	0.77	0.75	0.753	1.076	1.1	1.227
Q96DF8	386	0.54	Down	0.000159445	T	Splicing factor ESS-2 homolog	ESS2	0.999412	2.60506e-06	106.14	VTENLAS(0.001)LT(0.999)PK	2	-0.31429	4	0.683	0.63	0.656	1.144	1.201	1.303
Q96HP0	1308	0.605	Down	0.000102321	S	Dedicator of cytokinesis protein 6	DOCK6	0.84967	0.00333179	76.282	INS(0.85)LT(0.15)FK	2	-0.068612	2	0.687	0.73	0.705	1.117	1.161	1.228
Q96HP0	872	0.605	Down	0.0063572	S	Dedicator of cytokinesis protein 6	DOCK6	0.972228	0.00856178	55.064	PAS(0.972)LY(0.028)LAR	2	0.32506	2	0.724	0.623	0.859	1.181	1.177	1.29
Q6P6C2	361	0.756	Down	0.031277	S	RNA demethylase ALKBH5	ALKBH5	0.988387	3.33821e-06	100.11	RGS(0.988)FS(0.003)SENY(0.008)WR	3	-0.54451	4	0.765	0.855	0.893	1.021	1.032	1.272
Q86VQ1	223	0.59	Down	0.000120811	S	Glucocorticoid-induced transcript 1 protein	GLCCI1	0.91343	9.26457e-10	118.52	S(0.083)AS(0.913)WGS(0.004)ADQLK	3	0.15653	2	0.683	0.619	0.658	1.078	1.089	1.154
Q96BY7	497	0.567	Down	0.00036453	S	Autophagy-related protein 2 homolog B	ATG2B	0.993617	3.92661e-10	117.07	S(0.006)VS(0.994)VDES(0.001)RPELIFR	3	0.24406	1	0.688	0.63	0.611	1.082	1.103	1.217
Q96BY7	255	0.62	Down	0.00051633	S	Autophagy-related protein 2 homolog B	ATG2B	0.999639	1.5082e-05	111.27	LS(1)PSWNPK	2	-0.098175	1	0.695	0.71	0.711	1.066	1.105	1.241
P85299	11	0.731	Down	0.00084087	S	Proline-rich protein 5	PRR5	0.959229	1.2135e-14	133.48	FMS(0.959)S(0.039)PS(0.002)LSDLGK	2	-1.2461	3	0.825	0.819	0.793	1.111	1.049	1.174
P85299	12	0.702	Down	0.0063813	S	Proline-rich protein 5	PRR5	0.872383	1.80075e-10	123.98	FMS(0.127)S(0.872)PSLSDLGK	3	-0.21985	1	0.804	0.777	0.78	0.987	1.139	1.237
Q9NZJ4	1779	0.443	Down	0.0007014	S	Sacsin	SACS	1	1.58321e-06	104.24	IADLQS(1)PLFR	2	-0.060049	1	0.591	0.476	0.544	1.276	1.073	1.284
Q9BZF1	52	0.704	Down	0.0060442	Y	Oxysterol-binding protein-related protein 8	OSBPL8	0.797523	0.0124177	67.113	EAY(0.798)PT(0.178)PT(0.025)K	2	0.7093	1	0.848	0.967	0.873	1.162	1.264	1.394
Q9BZF1	342	2.716	Up	0.000157729	S	Oxysterol-binding protein-related protein 8	OSBPL8	0.999992	1.81171e-14	111.97	SDKENDQEHDES(1)DNEVMGK	4	-0.98746	2	1.482	1.591	1.811	0.555	0.603	0.64
Q9BZF1	68	0.744	Down	0.0077368	S	Oxysterol-binding protein-related protein 8	OSBPL8	0.991208	9.61179e-33	165.47	DLHQPSLS(0.008)PAS(0.991)PHS(0.001)QGFER	3	0.11523	3	0.789	0.743	0.85	0.993	1.049	1.158
Q14186	23	0.722	Down	0.0042603	S	Transcription factor Dp-1	TFDP1	1	9.26457e-10	118.52	VFIDQNLS(1)PGK	2	-0.3076	4	0.854	0.772	0.81	1.038	1.115	1.222
O75970	1078	0.621	Down	0.0020605	S	Multiple PDZ domain protein	MPDZ	1	0.00011289	77.894	RHS(1)LIGPDIK	4	0.20144	3	0.695	0.689	0.69	1.067	1.143	1.132
Q9BVC5	193	0.599	Down	0.000138699	S	Ashwin	C2orf49	0.998783	1.04472e-06	103.01	S(0.001)PPLS(0.999)PVGTTPVK	2	0.1602	1	0.726	0.663	0.731	1.166	1.153	1.219
Q9UPQ3	315	0.586	Down	0.011742	S	Arf-GAP with GTPase, ANK repeat and PH domain-containing protein 1	AGAP1	0.994335	0.00265781	79.659	S(0.994)NLFT(0.003)S(0.003)R	2	-0.34151	2	0.847	0.73	0.573	1.111	1.313	1.248
Q96A57	24	0.672	Down	0.00165528	S	Transmembrane protein 230	TMEM230	0.813996	2.86866e-37	174.59	LS(0.017)S(0.814)T(0.166)DDGY(0.002)IDLQFK	2	0.46194	2	0.748	0.68	0.699	0.998	1.017	1.149
Q8WUX9	417	0.607	Down	0.00074051	S	Charged multivesicular body protein 7	CHMP7	1	5.85573e-15	134.88	IS(1)DAELEAELEK	3	-0.2539	1	0.714	0.747	0.626	1.153	1.124	1.16
O96028	102	0.6	Down	0.00030184	S	Histone-lysine N-methyltransferase NSD2	NSD2	1	4.40293e-06	101.39	LRFES(1)QEMK	3	0.14422	2	0.637	0.715	0.674	1.081	1.107	1.187
O96028	115	0.706	Down	0.0022425	T	Histone-lysine N-methyltransferase NSD2	NSD2	0.961354	0.000201923	85.837	GIGTPPNT(0.039)T(0.961)PIK	2	0.43124	5	0.772	0.761	0.849	1.123	1.055	1.197
Q53EZ4	436	1.345	Up	0.022124	S	Centrosomal protein of 55 kDa	CEP55	0.998722	0.000287016	57.936	S(0.001)PT(0.001)AALNES(0.999)LVECPK	3	-0.5234	1	1.298	1.267	1.124	0.909	0.916	0.917
O95067	398	0.569	Down	0.00022383	S	G2/mitotic-specific cyclin-B2	CCNB2	0.999848	0.00091045	64.842	DLASPLIGRS(1)	2	1.9425	1	0.712	0.701	0.622	1.202	1.213	1.16
O95067	392	1.682	Up	0.0029026	S	G2/mitotic-specific cyclin-B2	CCNB2	1	3.85516e-06	104.82	DLAS(1)PLIGR	2	0.049124	1	1.254	1.421	1.517	0.783	0.781	0.929
P27708	1859	0.604	Down	0.000175962	S	CAD protein	CAD	1	9.04774e-15	135.47	IHRAS(1)DPGLPAEEPK	3	-0.083186	19	0.711	0.704	0.681	1.098	1.138	1.235
P27708	1407	0.739	Down	0.00078368	S	CAD protein	CAD	0.996375	0.000269069	105.36	LS(0.002)S(0.996)FVT(0.002)K	2	-0.051523	4	0.788	0.833	0.791	1.035	1.09	1.139
P27708	1406	0.457	Down	0.00023809	S	CAD protein	CAD	0.971263	0.000568613	93.839	RLS(0.971)S(0.029)FVTK	2	-0.020752	3	0.619	0.556	0.534	1.14	1.286	1.317
Q9NW64	142	0.667	Down	0.00046176	S	Pre-mRNA-splicing factor RBM22	RBM22	0.945158	9.91198e-15	144.57	AT(0.017)S(0.945)T(0.031)S(0.006)DMLLK	2	-0.2707	7	0.757	0.729	0.745	1.037	1.135	1.173
Q9Y3Z3	592	0.692	Down	0.0086189	T	Deoxynucleoside triphosphate triphosphohydrolase SAMHD1	SAMHD1	1	4.5151e-12	104.81	NFTKPQDGDVIAPLIT(1)PQK	5	-0.37427	2	0.741	0.83	0.872	1.154	1.067	1.307
Q9Y3Z3	33	0.506	Down	0.0023962	S	Deoxynucleoside triphosphate triphosphohydrolase SAMHD1	SAMHD1	0.952971	0.0111372	44.955	T(0.787)PS(0.123)NT(0.067)PS(0.043)AEADWS(0.953)PGLELHPDY(0.027)K	3	-0.18798	1	0.744	0.691	0.63	1.143	1.414	1.526
Q9Y3Z3	21	0.506	Down	0.0023962	T	Deoxynucleoside triphosphate triphosphohydrolase SAMHD1	SAMHD1	0.787257	0.0111372	44.955	T(0.787)PS(0.123)NT(0.067)PS(0.043)AEADWS(0.953)PGLELHPDY(0.027)K	3	-0.18798	1	0.744	0.691	0.63	1.143	1.414	1.526
Q86Y82	142	0.754	Down	0.0180152	S	Syntaxin-12	STX12	0.998357	0.000961747	66.708	AGS(0.002)RLS(0.998)AEER	3	0.12024	2	0.734	0.791	0.756	0.879	1.041	1.105
Q9BWW4	347	0.572	Down	0.0062972	S	Single-stranded DNA-binding protein 3	SSBP3	0.998424	0.000171823	55.094	NS(0.998)PNNIS(0.001)GISNPPGTPR	3	-0.22311	1	0.744	0.625	0.599	0.968	1.267	1.204
P29372	78	0.674	Down	0.0030638	S	DNA-3-methyladenine glycosylase	MPG	0.823745	0.00278142	61.78	SIY(0.001)FS(0.175)S(0.824)PK	3	-0.38198	1	0.773	0.766	0.679	1.009	1.18	1.102
Q6P1X5	1185	0.67	Down	0.0067377	S	Transcription initiation factor TFIID subunit 2	TAF2	0.959559	1.61901e-10	110.38	EKDKEPFT(0.001)FS(0.04)S(0.96)PASGR	4	0.11163	4	0.744	0.744	0.733	1.047	1.095	1.171
Q15758	494	1.437	Up	0.0022765	T	Neutral amino acid transporter B(0)	SLC1A5	0.77145	6.64951e-11	134.13	S(0.229)T(0.771)EPELIQVK	2	-0.037688	4	1.208	1.213	1.296	0.812	0.83	0.945
Q15758	493	1.29	Up	0.025323	S	Neutral amino acid transporter B(0)	SLC1A5	0.96837	1.01172e-14	134.13	S(0.968)T(0.032)EPELIQVK	2	-0.14592	3	1.083	1.085	1.232	0.821	0.828	0.987
Q9NZN8	165	0.768	Down	0.0132158	S	CCR4-NOT transcription complex subunit 2	CNOT2	0.9992	5.90089e-10	115.91	TNSMSSS(0.001)GLGS(0.999)PNR	2	1.0516	6	0.765	0.829	0.837	0.947	1.079	1.138
P42858	643	0.589	Down	0.00025609	S	Huntingtin	HTT	0.783916	0.000153031	71.263	QPS(0.931)DS(0.285)S(0.784)VDKFVLR	3	-0.22444	1	0.727	0.744	0.747	1.2	1.204	1.364
P42858	640	0.589	Down	0.00025609	S	Huntingtin	HTT	0.930735	0.000153031	71.263	QPS(0.931)DS(0.285)S(0.784)VDKFVLR	3	-0.22444	1	0.727	0.744	0.747	1.2	1.204	1.364
P42858	1199	0.789	Down	0.015084	S	Huntingtin	HTT	0.999999	5.02599e-07	94.281	EKEPGEQASVPLS(1)PK	4	-0.070157	8	0.862	0.836	0.798	0.965	1.04	1.158
Q9ULJ8	338	0.771	Down	0.0071032	S	Neurabin-1	PPP1R9A	0.954331	1.07454e-11	94.955	S(0.015)EIPS(0.954)PQS(0.031)QLLEDAEANLVGR	3	0.40733	1	0.798	0.906	0.872	1.04	1.132	1.169
Q04637	1209	0.806	Down	0.00081853	S	Eukaryotic translation initiation factor 4 gamma 1	EIF4G1	0.981144	1.66399e-09	122.64	AAS(0.981)LT(0.019)EDRDR	3	0.16377	5	0.836	0.816	0.814	0.991	1.004	1.065
Q04637	1194	0.602	Down	0.027958	S	Eukaryotic translation initiation factor 4 gamma 1	EIF4G1	0.999904	0.010659	49.595	S(0.43)FS(0.57)KEVEERS(1)R	3	-0.79845	2	0.765	0.795	0.601	1.209	1.179	1.2
Q04637	1077	0.696	Down	0.0020216	S	Eukaryotic translation initiation factor 4 gamma 1	EIF4G1	0.892122	2.04322e-08	86.791	IT(0.001)KPGS(0.892)IDS(0.107)NNQLFAPGGR	3	-0.17716	1	0.733	0.789	0.825	1.102	1.064	1.205
Q04637	1231	0.625	Down	0.00054443	S	Eukaryotic translation initiation factor 4 gamma 1	EIF4G1	1	2.11871e-06	101.3	EAALPPVS(1)PLK	2	-0.01815	17	0.75	0.728	0.765	1.157	1.128	1.302
Q04637	1187	0.6	Down	0.00070343	S	Eukaryotic translation initiation factor 4 gamma 1	EIF4G1	0.998821	3.51373e-08	113.25	S(0.001)FS(0.999)KEVEER	3	-1.0197	11	0.715	0.775	0.714	1.118	1.247	1.31
Q9UPW6	467	0.731	Down	0.025583	T	DNA-binding protein SATB2	SATB2	0.781251	7.10609e-05	88.101	T(0.098)S(0.098)T(0.781)PT(0.023)TDLPIK	3	0.64181	1	0.898	0.8	0.825	1.048	1.058	1.345
Q9BXB4	172	0.754	Down	0.0030814	S	Oxysterol-binding protein-related protein 11	OSBPL11	0.994898	6.10882e-11	121.41	S(0.995)FS(0.004)LAS(0.001)SSNSPISQR	2	-2.1101	3	0.885	0.836	0.796	1.099	1.058	1.179
Q9BXB4	189	0.681	Down	0.00129778	S	Oxysterol-binding protein-related protein 11	OSBPL11	0.999952	1.7747e-11	116.45	RPS(1)QNAISFFNVGHSK	3	4.1715	1	0.729	0.676	0.753	1.001	1.04	1.129
Q9BXB4	181	0.755	Down	0.002664	S	Oxysterol-binding protein-related protein 11	OSBPL11	0.999839	8.0744e-38	177.6	SFSLASSSNS(1)PISQR	2	-0.080103	3	0.811	0.844	0.812	1.005	1.145	1.117
Q96EY5	170	0.688	Down	0.00054044	S	Multivesicular body subunit 12A	MVB12A	0.999902	2.41666e-10	115.39	DMQGLS(1)LDAASQPSK	3	-1.674	6	0.773	0.723	0.768	1.048	1.082	1.161
Q92625	887	0.806	Down	0.0075843	S	Ankyrin repeat and SAM domain-containing protein 1A	ANKS1A	1	5.3128e-10	114.54	RHDS(1)LHDPAAPSR	4	0.0014318	15	0.828	0.92	0.807	1.021	1.075	1.073
Q92625	624	0.696	Down	0.0077563	S	Ankyrin repeat and SAM domain-containing protein 1A	ANKS1A	0.751589	2.07641e-14	105.9	S(0.144)LS(0.752)KS(0.044)DS(0.059)DLLT(0.001)CSPTEDATMGSR	3	-0.16645	2	0.815	0.771	0.729	1.006	1.07	1.252
Q92625	663	0.758	Down	0.0044754	S	Ankyrin repeat and SAM domain-containing protein 1A	ANKS1A	0.910256	1.88894e-42	197.15	S(0.088)PS(0.91)FAS(0.002)EWDEIEK	2	-0.48635	1	0.831	0.761	0.805	0.973	1.079	1.112
P20340	184	0.5	Down	0.00061697	S	Ras-related protein Rab-6A	RAB6A	0.936084	1.27183e-05	50.986	VAAALPGMES(0.032)T(0.032)QDRS(0.936)REDMIDIK	4	0.022885	1	0.569	0.548	0.629	1.049	1.16	1.28
Q92934	99	0.748	Down	0.004444	S	Bcl2-associated agonist of cell death	BAD	1	7.78041e-13	132.24	S(1)APPNLWAAQR	3	-0.3837	11	0.831	0.8	0.818	1.027	1.048	1.199
Q92934	118	0.656	Down	0.00035579	S	Bcl2-associated agonist of cell death	BAD	1	2.00639e-16	144.29	MS(1)DEFVDSFK	3	-0.20646	14	0.768	0.724	0.745	1.07	1.139	1.2
P09622	502	0.635	Down	0.00145548	S	Dihydrolipoyl dehydrogenase, mitochondrial	DLD	1	0.000515936	69.258	EANLAAS(1)FGK	2	0.037634	2	0.731	0.745	0.635	1.086	1.066	1.174
Q96ST3	1161	1.238	Up	0.0195814	S	Paired amphipathic helix protein Sin3a	SIN3A	0.994814	0.000140708	63.443	T(0.005)MENVDS(0.995)LDKLECR	3	0.20126	1	0.933	0.909	1.032	0.714	0.785	0.822
Q1KMD3	597	1.467	Up	0.00065609	S	Heterogeneous nuclear ribonucleoprotein U-like protein 2	HNRNPUL2	1	0.00279312	67.385	ANFS(1)LPEK	3	-0.066059	2	1.096	1.136	1.148	0.713	0.784	0.807
Q14204	4368	0.649	Down	0.000119253	S	Cytoplasmic dynein 1 heavy chain 1	DYNC1H1	0.865083	2.41596e-15	139.34	T(0.06)DS(0.865)T(0.06)S(0.014)DGR	2	0.74578	8	0.742	0.747	0.735	1.078	1.177	1.172
Q14204	4370	0.542	Down	0.000118789	S	Cytoplasmic dynein 1 heavy chain 1	DYNC1H1	0.961994	0.00210562	85.28	TDS(0.006)T(0.032)S(0.962)DGRPAWMR	2	0.13854	1	0.628	0.681	0.633	1.181	1.136	1.267
Q13257	199	0.745	Down	0.0043582	Y	Mitotic spindle assembly checkpoint protein MAD2A	MAD2L1	0.999718	2.29107e-11	117.02	VNSMVAY(1)K	2	-0.15057	3	0.79	0.838	0.831	1.02	1.084	1.198
Q13257	195	0.79	Down	0.004164	S	Mitotic spindle assembly checkpoint protein MAD2A	MAD2L1	0.989794	0.0119879	47.971	VNS(0.99)MVAY(0.01)K	3	-0.54449	4	0.865	0.962	0.895	1.098	1.149	1.197
Q15208	452	0.414	Down	0.00087916	T	Serine/threonine-protein kinase 38	STK38	1	0.000724568	85.813	RFEGLT(1)AR	3	-0.46902	2	0.587	0.563	0.54	1.601	1.154	1.323
Q05655	304	0.63	Down	0.000143917	S	Protein kinase C delta type	PRKCD	0.780102	1.58606e-30	161.14	S(0.167)DS(0.78)AS(0.053)SEPVGIYQGFEK	3	0.15836	3	0.724	0.68	0.705	1.096	1.075	1.176
Q05655	664	0.753	Down	0.021302	S	Protein kinase C delta type	PRKCD	0.999798	3.50597e-09	89.859	NLIDSMDQSAFAGFS(1)FVNPK	3	-0.80382	1	0.849	0.784	0.833	0.962	1.078	1.234
Q05655	507	0.79	Down	0.0062212	T	Protein kinase C delta type	PRKCD	0.791087	4.99816e-25	145.73	AS(0.209)T(0.791)FCGTPDYIAPEILQGLK	3	-0.065227	1	0.774	0.885	0.828	1.025	1.026	1.099
Q9Y3L3	544	0.748	Down	0.0021555	S	SH3 domain-binding protein 1	SH3BP1	0.999996	4.81467e-06	78.078	TESEVPPRPAS(1)PK	3	0.62526	14	0.772	0.823	0.844	1.039	1.067	1.154
Q96PE2	393	0.82	Down	0.034923	Y	Rho guanine nucleotide exchange factor 17	ARHGEF17	0.984312	3.78504e-05	70.897	Y(0.984)S(0.001)S(0.013)T(0.001)ETLKDDDLWSSR	3	-1.0573	1	0.812	0.765	0.901	0.959	0.97	1.092
P09884	209	0.827	Down	0.0057004	S	DNA polymerase alpha catalytic subunit	POLA1	0.992957	0.00548888	65.474	IAS(0.993)PVS(0.007)R	2	0.32663	2	0.867	0.833	0.861	1.001	1.101	0.995
P09884	219	0.511	Down	0.0002359	T	DNA polymerase alpha catalytic subunit	POLA1	1	7.5512e-05	85.837	KEPPLT(1)PVPLK	3	-0.017799	1	0.675	0.634	0.591	1.15	1.265	1.3
P09884	186	0.648	Down	0.0028024	S	DNA polymerase alpha catalytic subunit	POLA1	0.953962	1.11573e-28	153.82	S(0.954)IGAS(0.045)PNPFS(0.001)VHTATAVPSGK	3	0.65571	1	0.668	0.55	0.589	0.883	0.913	0.991
P09884	406	1.411	Up	0.0009214	T	DNA polymerase alpha catalytic subunit	POLA1	0.988458	0.0207666	73.951	ETGT(0.988)PIS(0.011)MK	2	-0.36592	4	1.234	1.252	1.274	0.835	0.877	0.952
Q9H2Y7	146	0.68	Down	0.0044404	S	Zinc finger protein 106	ZNF106	0.969669	0.00542576	51.726	KNS(0.97)FPHS(0.03)LR	3	-0.21318	1	0.698	0.694	0.722	0.942	0.996	1.169
Q9H2Y7	1315	0.664	Down	0.0090995	S	Zinc finger protein 106	ZNF106	0.9908	0.00952963	43.03	LS(0.991)FAS(0.005)ET(0.005)PLEK	3	1.6434	1	0.773	0.786	0.634	1.221	1.033	1.051
Q9H2Y7	1370	0.826	Down	0.0050772	S	Zinc finger protein 106	ZNF106	0.998659	8.14722e-46	186.62	AAHVPENS(0.999)DT(0.001)EQDVLTVKPVR	4	-0.64414	4	0.856	0.851	0.816	0.963	1.022	1.071
O14641	478	0.619	Down	0.00031553	Y	Segment polarity protein dishevelled homolog DVL-2	DVL2	0.999862	0.00958938	83.429	Y(1)ASGLLK	2	-0.2048	1	0.709	0.708	0.731	1.08	1.15	1.239
Q13112	409	0.513	Down	0.00123915	S	Chromatin assembly factor 1 subunit B	CHAF1B	0.885137	1.11584e-05	72.793	S(0.012)QT(0.124)HRGS(0.885)S(0.969)PGPRPVEGT(0.01)PASR	3	0.10381	2	0.655	0.625	0.572	1.042	1.245	1.32
Q13112	458	0.587	Down	0.0031555	S	Chromatin assembly factor 1 subunit B	CHAF1B	0.998874	6.45684e-09	86.08	DPPSIT(0.001)PAVKS(0.999)PLPGPSEEK	4	0.5285	1	0.665	0.704	0.757	1.102	1.129	1.393
Q13112	410	0.753	Down	0.0184818	S	Chromatin assembly factor 1 subunit B	CHAF1B	0.985644	1.37849e-08	101.23	GS(0.014)S(0.986)PGPRPVEGTPASR	2	0.81665	13	0.801	0.924	0.826	1.026	1.104	1.256
Q5JSZ5	613	0.737	Down	0.00097946	S	Protein PRRC2B	PRRC2B	1	1.25878e-06	101.89	EAGS(1)PAQEFK	3	0.82188	1	0.809	0.77	0.803	1.106	1.01	1.114
Q5JSZ5	556	0.671	Down	0.00113687	S	Protein PRRC2B	PRRC2B	0.96057	0.000465694	70.889	EVPWS(0.961)PS(0.039)AEK	3	-0.19724	2	0.765	0.732	0.758	1.097	1.044	1.219
Q5JSZ5	388	0.772	Down	0.036321	S	Protein PRRC2B	PRRC2B	1	2.97907e-21	147.64	LKFS(1)DDEEEEEVVK	3	-0.038444	1	0.825	0.832	0.812	0.981	1.052	1.164
Q5JSZ5	226	0.783	Down	0.0067425	S	Protein PRRC2B	PRRC2B	0.790592	2.99424e-15	125.23	HIISATS(0.001)LS(0.043)T(0.163)S(0.791)PT(0.003)ELGSR	2	-0.041348	2	0.817	0.857	0.913	1.051	1.076	1.179
Q96PM5	257	0.608	Down	0.030305	S	RING finger and CHY zinc finger domain-containing protein 1	RCHY1	1	0.000991457	96.143	RIS(1)LDQQ	2	0.49502	1	0.612	0.81	0.785	1.055	1.059	1.514
Q9P206	982	0.55	Down	0.00016224	Y	Uncharacterized protein KIAA1522	KIAA1522	0.90529	0.000194621	63.606	KPS(0.098)VGVPPPAS(0.75)PS(0.247)Y(0.905)PR	3	0.42096	5	0.63	0.651	0.654	1.141	1.106	1.27
Q9P206	161	0.788	Down	0.0091586	S	Uncharacterized protein KIAA1522	KIAA1522	0.806919	1.06491e-10	124.89	S(0.807)T(0.193)VLGLPQHVQK	3	-0.33714	3	0.86	0.902	0.841	1.059	1.041	1.203
Q9P206	339	0.734	Down	0.0068417	S	Uncharacterized protein KIAA1522	KIAA1522	0.996045	2.49918e-09	125.54	FS(0.002)S(0.996)VS(0.002)SPQPR	2	0.53425	2	0.767	0.836	0.85	1.096	1.026	1.222
Q9P206	673	0.724	Down	0.000159391	S	Uncharacterized protein KIAA1522	KIAA1522	0.996988	1.11477e-08	86.449	DQS(1)PPPS(0.997)PPPS(0.003)YHPPPPPTK	3	-0.23819	5	0.767	0.784	0.806	1.057	1.074	1.124
Q9P206	669	0.724	Down	0.000159391	S	Uncharacterized protein KIAA1522	KIAA1522	0.999929	1.11477e-08	86.449	DQS(1)PPPS(0.997)PPPS(0.003)YHPPPPPTK	3	-0.23819	5	0.767	0.784	0.806	1.057	1.074	1.124
Q9P206	545	0.692	Down	0.00103998	S	Uncharacterized protein KIAA1522	KIAA1522	1	0.000440543	62.732	GLAGPPAS(1)PGK	3	-0.2034	3	0.828	0.737	0.802	1.095	1.13	1.196
Q9P206	971	0.725	Down	0.0030169	S	Uncharacterized protein KIAA1522	KIAA1522	0.93797	0.000175052	61.361	KPS(0.938)VGVPPPASPSY(0.062)PR	3	-0.096024	3	0.782	0.69	0.704	0.938	1.033	1.03
Q9P206	979	0.55	Down	0.00016224	S	Uncharacterized protein KIAA1522	KIAA1522	0.750131	0.000194621	63.606	KPS(0.098)VGVPPPAS(0.75)PS(0.247)Y(0.905)PR	3	0.42096	4	0.63	0.651	0.654	1.141	1.106	1.27
Q8IXS8	321	0.665	Down	0.00048478	S	Protein FAM126B	FAM126B	0.9999	1.67004e-07	120.86	TAITTAS(1)IR	2	0.12307	2	0.77	0.739	0.721	1.05	1.119	1.182
Q9H2M9	450	0.707	Down	0.0070387	S	Rab3 GTPase-activating protein non-catalytic subunit	RAB3GAP2	0.952099	0.000115091	70.856	ADFS(0.952)PFGNS(0.043)QGPS(0.005)R	2	0.23731	1	0.892	0.739	0.832	1.074	1.177	1.235
P17026	55	0.513	Down	0.00051671	Y	Zinc finger protein 22	ZNF22	0.771573	0.00207232	76.228	S(0.228)LDDKPY(0.772)K	2	-0.044199	4	0.591	0.517	0.523	0.959	1.094	1.124
P15924	2528	1.825	Up	0.00026148	Y	Desmoplakin	DSP	0.999988	6.7369e-30	168.62	KTGSQY(1)DIQDAIDK	3	0.10807	1	1.325	1.321	1.471	0.741	0.713	0.802
P15924	2209	0.699	Down	0.00067608	S	Desmoplakin	DSP	0.977648	0.00210255	66.603	S(0.022)MS(0.978)FQGIR	2	-0.12526	7	0.781	0.747	0.771	1.035	1.085	1.167
P35612	621	0.63	Down	0.00062137	S	Beta-adducin	ADD2	0.964369	0.000276375	59.975	SPLVS(0.002)PS(0.02)KS(0.964)LEEGT(0.014)K	3	0.39222	1	0.728	0.732	0.7	1.043	1.187	1.201
Q96CT2	425	0.702	Down	0.0132779	S	Kelch-like protein 29	KLHL29	1	0.00930855	53.756	VCVS(1)FLEK	2	0.41204	1	0.799	0.673	0.77	0.938	1.087	1.169
Q8TD16	582	0.767	Down	0.0025635	S	Protein bicaudal D homolog 2	BICD2	1	0.000740636	95.502	S(1)PILLPK	2	1.4411	12	0.798	0.831	0.835	1.006	1.065	1.142
Q9UDT6	923	0.791	Down	0.0109644	S	CAP-Gly domain-containing linker protein 2	CLIP2	1	2.1377e-06	89.374	VLLLEANRHS(1)PGPER	4	-0.29452	2	0.875	0.82	0.747	0.983	1.074	1.029
P07814	747	0.677	Down	0.0192017	S	Bifunctional glutamate/proline--tRNA ligase	EPRS	0.826469	7.87548e-37	170.27	ERPTPSLNNNCT(0.001)T(0.172)S(0.826)EDSLVLYNR	3	-0.27331	1	0.864	0.606	0.692	1.095	1.076	1.022
P07814	434	0.822	Down	0.0172775	S	Bifunctional glutamate/proline--tRNA ligase	EPRS	0.900167	0.00935344	44.511	LNLNNT(0.1)VLS(0.9)K	3	-0.066858	1	0.834	0.848	0.908	1.141	1	1.01
Q15417	259	0.593	Down	0.0037785	S	Calponin-3	CNN3	0.990404	0.00937514	46.844	GMS(0.99)VY(0.01)GLGR	2	-0.7305	1	0.601	0.646	0.782	1.191	1.056	1.173
Q13443	758	0.762	Down	0.0141199	S	Disintegrin and metalloproteinase domain-containing protein 9	ADAM9	0.999717	0.000130142	85.963	HVS(1)PVTPPR	3	0.61492	4	0.793	0.825	0.8	0.961	1.024	1.19
Q13443	761	0.646	Down	0.00036109	T	Disintegrin and metalloproteinase domain-containing protein 9	ADAM9	0.99983	1.33082e-05	102.52	HVSPVT(1)PPR	2	0.62819	3	0.744	0.69	0.721	1.056	1.102	1.18
O75157	207	0.7	Down	0.011338	T	TSC22 domain family protein 2	TSC22D2	0.7822	2.34929e-06	106.58	HS(0.014)S(0.203)T(0.782)FDQTAER	2	-0.0022754	2	0.769	0.847	0.734	1.014	1.073	1.27
Q8IX15	451	0.811	Down	0.004037	T	Homeobox and leucine zipper protein Homez	HOMEZ	1	5.06323e-07	76.237	AET(1)PPLPIPPPPPDIQPLER	4	0.48257	7	0.872	0.842	0.832	0.983	1.096	1.059
Q7L273	212	1.744	Up	0.030217	T	BTB/POZ domain-containing protein KCTD9	KCTD9	0.969489	0.0272386	51.445	FLLAT(0.969)PT(0.031)K	2	0.18121	1	1.466	1.296	1.536	0.743	0.62	1.102
Q9UEW8	354	0.789	Down	0.038444	T	STE20/SPS1-related proline-alanine-rich protein kinase	STK39	0.930243	0.000145525	82.529	LLT(0.07)RT(0.93)PDIAQR	3	1.0427	2	0.918	0.752	0.799	1.001	0.977	1.153
Q12872	743	0.492	Down	0.00026205	S	Splicing factor, suppressor of white-apricot homolog	SFSWAP	0.835053	1.67234e-22	147.25	PLPTLEVKPPDRPS(0.165)S(0.835)K	4	-0.15286	1	0.593	0.591	0.69	1.223	1.243	1.342
Q9H9A7	284	0.683	Down	0.0030422	S	RecQ-mediated genome instability protein 1	RMI1	0.984848	2.91257e-21	154.52	QS(0.015)S(0.985)FEPEFVISPR	2	-0.36994	4	0.745	0.695	0.726	1.022	0.976	1.174
O43765	81	1.525	Up	0.0068642	T	Small glutamine-rich tetratricopeptide repeat-containing protein alpha	SGTA	0.988524	1.34946e-08	95.195	T(0.989)PPS(0.011)EEDSAEAER	3	0.97921	5	1.182	1.176	1.183	0.752	0.829	0.741
O43765	77	0.763	Down	0.0068176	S	Small glutamine-rich tetratricopeptide repeat-containing protein alpha	SGTA	1	2.16586e-06	83.692	EMPQDLRS(1)PAR	3	-0.15434	9	0.8	0.828	0.812	0.978	1.053	1.167
Q9Y2L9	536	0.72	Down	0.00129758	S	Leucine-rich repeat and calponin homology domain-containing protein 1	LRCH1	0.997892	4.80141e-18	111.98	ENS(1)PAVS(0.998)PT(0.002)TNSTAPFGLKPR	3	-0.52	4	0.795	0.78	0.779	1.018	1.081	1.169
Q9Y2L9	532	0.72	Down	0.00129758	S	Leucine-rich repeat and calponin homology domain-containing protein 1	LRCH1	0.999908	4.80141e-18	111.98	ENS(1)PAVS(0.998)PT(0.002)TNSTAPFGLKPR	3	-0.52	3	0.795	0.78	0.779	1.018	1.081	1.169
Q13427	748	4.746	Up	3.5612e-05	T	Peptidyl-prolyl cis-trans isomerase G	PPIG	0.985213	1.53996e-05	84.166	KFDHES(0.001)S(0.004)PGT(0.985)DEDKS(0.009)G	3	0.41213	2	2.012	2.02	2.119	0.443	0.374	0.479
Q13427	356	0.753	Down	0.0028414	S	Peptidyl-prolyl cis-trans isomerase G	PPIG	1	5.06732e-07	109.83	RS(1)ET(1)PPHWR	3	0.25247	13	0.78	0.778	0.822	0.985	1.048	1.129
Q9UNE7	19	1.268	Up	0.0024957	S	E3 ubiquitin-protein ligase CHIP	STUB1	1	1.49811e-41	173.56	LGAGGGS(1)PEK	3	0.34858	6	1.09	1.087	1.07	0.808	0.843	0.91
Q8N4C6	269	0.826	Down	0.012076	S	Ninein	NIN	0.999982	5.18506e-10	119.17	HLS(1)MQSFDESGR	3	-0.30405	4	0.87	0.88	0.838	0.974	1.037	1.122
Q8IWA0	782	1.36	Up	0.0152793	S	WD repeat-containing protein 75	WDR75	0.999993	1.11224e-17	108.9	EIPEDVDMEEEKES(1)EDS(1)DEENDFTEK	4	-2.0822	2	1.261	1.159	1.256	0.817	0.854	1.032
Q8N1F7	438	1.299	Up	0.021099	S	Nuclear pore complex protein Nup93	NUP93	0.965151	0.00149097	77.744	LT(0.035)LS(0.965)QFQK	2	0.08549	1	1.2	1.186	1.083	0.961	0.781	0.928
Q9UQ84	596	0.706	Down	0.00084089	T	Exonuclease 1	EXO1	0.844576	1.61601e-09	120.9	T(0.845)IS(0.155)PPTLGTLR	2	0.031189	3	0.739	0.746	0.811	1.04	1.077	1.133
P35580	1938	0.745	Down	0.0037762	S	Myosin-10	MYH10	0.945393	2.0833e-05	93.348	GGPIS(0.001)FS(0.03)S(0.945)S(0.024)R	2	1.0523	4	0.755	0.784	0.78	0.947	1.056	1.11
P35580	1937	0.636	Down	0.0029835	S	Myosin-10	MYH10	0.804637	2.9173e-07	109.72	GGPIS(0.005)FS(0.805)S(0.189)S(0.001)R	2	-0.82744	2	0.665	0.765	0.704	1.001	1.137	1.215
P35580	1956	0.798	Down	0.0141374	S	Myosin-10	MYH10	0.999999	5.43256e-53	195.36	QLHLEGASLELS(1)DDDTESK	3	0.54885	6	0.893	0.849	0.931	1.041	1.089	1.218
P35580	1939	0.75	Down	0.0005222	S	Myosin-10	MYH10	0.963278	8.89674e-05	88.155	GGPISFSS(0.037)S(0.963)R	2	-0.12805	3	0.832	0.828	0.791	1.04	1.118	1.112
Q9H211	29	0.608	Down	0.0039828	T	DNA replication factor Cdt1	CDT1	1	0.0004046	68.41	LACRT(1)PS(1)PARPALR	4	-0.35616	1	0.81	0.683	0.765	1.129	1.18	1.403
Q9H211	31	0.608	Down	0.0039828	S	DNA replication factor Cdt1	CDT1	1	0.0004046	68.41	LACRT(1)PS(1)PARPALR	4	-0.35616	1	0.81	0.683	0.765	1.129	1.18	1.403
Q9H211	380	0.487	Down	0.000183247	S	DNA replication factor Cdt1	CDT1	1	0.00733995	57.203	ALS(1)QLALR	2	-0.44406	1	0.596	0.661	0.566	1.175	1.275	1.29
Q9UPV9	719	0.613	Down	0.00094052	S	Trafficking kinesin-binding protein 1	TRAK1	0.999987	2.98219e-06	98.817	RLS(1)LAESFTNTR	3	0.08449	1	0.677	0.715	0.755	1.076	1.262	1.163
Q86YR5	413	0.638	Down	0.0162628	S	G-protein-signaling modulator 1	GPSM1	0.992873	0.0177861	43.761	LS(0.993)AET(0.007)WDLLR	2	1.2166	1	0.781	0.72	0.759	1.1	1.005	1.436
A6NJT0	449	0.705	Down	0.0047566	S	Homeobox protein unc-4 homolog	UNCX	0.999922	5.49204e-15	120.49	RSPDAVAS(1)PGAPAPAPAPFR	3	-0.99038	1	0.753	0.731	0.779	0.95	1.121	1.141
C9JH25	533	0.632	Down	0.0023208	S	Proline-rich transmembrane protein 4	PRRT4	1	1.685e-09	112.44	AGAPLGGS(1)GFK	2	0.14464	2	0.731	0.695	0.672	0.984	1.121	1.215
Q96PY6	675	0.58	Down	0.000104172	S	Serine/threonine-protein kinase Nek1	NEK1	0.990498	2.83342e-06	98.942	S(0.001)VIS(0.99)VT(0.007)S(0.002)ALK	2	1.315	1	0.662	0.616	0.695	1.127	1.124	1.151
Q96PY6	414	0.654	Down	0.00036441	S	Serine/threonine-protein kinase Nek1	NEK1	0.976583	0.000111119	75.911	NVLS(0.977)AGGS(0.023)GEVK	3	0.70682	1	0.695	0.719	0.731	1.07	1.04	1.168
O15068	177	0.699	Down	0.00142134	S	Guanine nucleotide exchange factor DBS	MCF2L	0.990014	0.00771419	56.548	T(0.01)LS(0.99)DIAFK	2	0.11931	1	0.744	0.734	0.691	1.062	1.087	0.956
Q9H6T3	513	0.736	Down	0.00134222	S	RNA polymerase II-associated protein 3	RPAP3	0.999996	2.41429e-12	121.44	IEEVSDTSSLQPQAS(1)LK	3	0.013765	1	0.835	0.776	0.737	1.062	1.09	1.04
P31270	84	0.818	Down	0.0063424	S	Homeobox protein Hox-A11	HOXA11	0.983494	2.89903e-12	125.73	GNLAHCY(0.017)S(0.983)AEELVHR	3	-0.90951	1	0.812	0.799	0.862	0.965	0.991	1.069
Q7Z460	1091	0.768	Down	0.0028023	S	CLIP-associating protein 1	CLASP1	0.990345	7.64482e-30	157.14	NSSNTS(0.002)VGS(0.99)PS(0.006)NT(0.002)IGR	3	1.2283	3	0.778	0.807	0.81	0.966	1.054	1.099
Q7Z460	600	0.795	Down	0.0022559	S	CLIP-associating protein 1	CLASP1	0.949605	1.38581e-14	127.32	S(0.05)RS(0.95)DIDVNAAASAK	2	0.86074	5	0.835	0.868	0.848	1.011	1.073	1.125
Q7Z460	1196	0.688	Down	0.0167232	S	CLIP-associating protein 1	CLASP1	1	2.95341e-07	105.17	S(1)QEDLNEPIKR	3	0.71967	2	0.75	0.765	0.754	1.045	1.045	1.208
Q53SF7	294	0.741	Down	0.0027444	S	Cordon-bleu protein-like 1	COBLL1	0.945099	8.61132e-05	73.688	DQT(0.014)AS(0.945)APAT(0.041)PLVNK	2	0.36645	2	0.799	0.83	0.757	1.007	1.068	1.143
Q53SF7	307	0.667	Down	0.036501	T	Cordon-bleu protein-like 1	COBLL1	0.99987	0.00469482	73.233	HRPT(1)FTR	3	0.17846	1	0.941	0.62	0.839	1.089	1.205	1.305
Q12983	131	1.506	Up	0.00102218	S	BCL2/adenovirus E1B 19 kDa protein-interacting protein 3	BNIP3	0.978135	0.00137734	62.466	S(0.01)S(0.012)HCDS(0.978)PPR	2	0.66685	2	1.243	1.148	1.221	0.777	0.756	0.866
P78527	3821	2.169	Up	0.00058498	S	DNA-dependent protein kinase catalytic subunit	PRKDC	0.992953	0.000121515	74.789	DLLLNT(0.007)MS(0.993)QEEK	3	-1.3927	2	1.586	1.406	1.501	0.598	0.719	0.754
P78527	687	2.072	Up	0.000100144	S	DNA-dependent protein kinase catalytic subunit	PRKDC	0.998918	0.00150406	69.275	Y(0.001)FEGVS(0.999)PK	3	-0.28834	1	1.542	1.346	1.541	0.7	0.709	0.729
Q6NW29	34	2.084	Up	0.00031895	Y	RWD domain-containing protein 4	RWDD4	0.975905	2.77283e-07	114.76	ELS(0.022)PVS(0.002)FQY(0.976)R	2	-0.21547	1	1.388	1.412	1.56	0.646	0.677	0.769
Q5JU85	412	0.683	Down	0.0068204	S	IQ motif and SEC7 domain-containing protein 2	IQSEC2	0.991824	1.9965e-05	49.525	AQNPAY(0.008)FEGKPAS(0.992)LDEGAMAGAR	3	-0.077849	1	0.743	0.743	0.776	1.056	0.994	1.263
Q14209	117	0.802	Down	0.0160191	S	Transcription factor E2F2	E2F2	1	0.00941663	53.567	VDGLPS(1)PK	3	0.37213	2	0.808	0.895	0.926	1.029	1.082	1.169
Q86VQ0	87	0.685	Down	0.02486	S	Lebercilin	LCA5	0.998811	0.000883515	68.277	S(0.001)QS(0.999)LNREPLR	2	0.8963	1	0.586	0.843	0.74	1.065	0.994	1.109
Q13433	471	0.658	Down	9.9093e-05	S	Zinc transporter ZIP6	SLC39A6	0.995493	1.56451e-06	92.474	QLS(0.995)KY(0.001)ES(0.004)QLSTNEEK	3	-0.53497	1	0.664	0.7	0.707	1.037	1.088	1.024
P42566	790	0.658	Down	0.0054815	S	Epidermal growth factor receptor substrate 15	EPS15	1	6.32649e-05	86.453	S(1)INKLDS(1)PDPFK	3	0.23347	2	0.775	0.707	0.717	0.968	1.147	1.226
P42566	814	0.613	Down	0.026499	S	Epidermal growth factor receptor substrate 15	EPS15	1	0.000306803	57.366	LNDPFQPFPGNDS(1)PK	3	-0.17836	1	0.852	0.656	0.6	0.936	1.233	1.272
P42566	796	0.456	Down	7.5205e-05	S	Epidermal growth factor receptor substrate 15	EPS15	1	6.32649e-05	98.04	S(1)INKLDS(1)PDPFK	3	0.23347	5	0.598	0.581	0.552	1.167	1.317	1.313
P42566	777	0.62	Down	0.0097164	T	Epidermal growth factor receptor substrate 15	EPS15	0.963449	2.40203e-05	83.54	IGT(0.963)PT(0.037)RPCPLPPGK	3	0.017662	7	0.76	0.756	0.767	1.132	1.218	1.332
P38398	694	0.616	Down	0.00036424	S	Breast cancer type 1 susceptibility protein	BRCA1	0.990786	2.95139e-06	97.45	RHDS(0.991)DT(0.009)FPELK	4	-0.36437	2	0.671	0.678	0.71	1.057	1.081	1.202
P38398	1524	0.76	Down	0.0066	S	Breast cancer type 1 susceptibility protein	BRCA1	0.999999	1.033e-06	106.58	NYPS(1)QEELIK	3	-0.075177	7	0.865	0.81	0.814	1.018	1.062	1.196
P38398	1174	0.833	Down	0.038782	S	Breast cancer type 1 susceptibility protein	BRCA1	0.960942	0.000178359	102.53	ES(0.039)S(0.961)AVFSK	2	1.856	1	0.919	0.811	0.908	0.97	1.063	1.132
P38398	1009	0.821	Down	0.0124616	S	Breast cancer type 1 susceptibility protein	BRCA1	0.921484	1.74215e-18	92.283	NLLEENFEEHS(0.079)MS(0.921)PER	3	-0.39376	2	0.89	0.887	0.832	0.981	1.123	1.073
P08238	484	0.829	Down	0.02178	Y	Heat shock protein HSP 90-beta	HSP90AB1	0.877224	4.61368e-08	124.12	SIY(0.877)Y(0.123)ITGESK	2	0.38717	1	0.92	0.866	0.882	0.977	1.095	1.147
Q5TDH0	194	0.446	Down	0.00026293	S	Protein DDI1 homolog 2	DDI2	1	0.000144097	63.682	LFS(1)ADPFDLEAQAK	2	0.7193	2	0.615	0.647	0.582	1.24	1.374	1.521
Q5TDH0	106	0.607	Down	0.000195457	S	Protein DDI1 homolog 2	DDI2	0.793844	6.46916e-08	107.72	IDFSSIAVPGT(0.037)S(0.169)S(0.794)PR	3	-0.52511	2	0.696	0.667	0.736	1.099	1.196	1.165
Q5TDH0	121	0.651	Down	0.00078242	S	Protein DDI1 homolog 2	DDI2	0.850172	5.37308e-39	142.72	QPPGTQQS(0.001)HS(0.149)S(0.85)PGEITSSPQGLDNPALLR	3	-0.54457	1	0.723	0.656	0.703	1.074	0.995	1.129
Q9UIQ6	80	0.592	Down	0.0070631	S	Leucyl-cystinyl aminopeptidase	LNPEP	1	0.0208422	42.718	LLGMS(1)FMNR	2	-0.31197	2	0.701	0.62	0.772	1.001	1.227	1.309
Q8N4V1	128	0.817	Down	0.0142208	S	Membrane magnesium transporter 1	MMGT1	1	0.055903	67.113	KLES(1)LRR	2	-0.47975	1	0.901	0.876	0.77	1.021	1.055	1.043
P04049	642	0.815	Down	0.030665	S	RAF proto-oncogene serine/threonine-protein kinase	RAF1	0.89123	5.35748e-13	124.94	AAHTEDINACT(0.004)LT(0.006)T(0.099)S(0.891)PR	3	0.38168	1	0.805	0.926	0.817	1.046	1.118	0.961
Q86W92	794	0.68	Down	0.0087173	S	Liprin-beta-1	PPFIBP1	0.999465	6.03851e-40	175.59	RRPS(0.999)DENT(0.001)IAPSEVQK	4	0.4335	2	0.714	0.769	0.727	1.013	0.984	1.253
Q5M775	847	0.566	Down	0.00023694	S	Cytospin-B	SPECC1	0.999406	0.000889365	73.951	S(0.999)PLS(0.001)GIPVR	2	0.49082	2	0.697	0.661	0.672	1.104	1.278	1.207
P31939	475	1.62	Up	2.7258e-06	S	Bifunctional purine biosynthesis protein PURH	ATIC	1	0.00296523	49.934	HHPQVLS(1)MK	3	0.13763	1	1.454	1.408	1.39	0.886	0.871	0.867
P30041	44	0.745	Down	0.002223	T	Peroxiredoxin-6	PRDX6	0.982244	0.000942971	64.537	DFT(0.982)PVCT(0.009)T(0.009)ELGR	3	-0.1231	2	0.829	0.899	0.842	1.073	1.193	1.183
Q96GN5	139	0.445	Down	0.00035836	S	Cell division cycle-associated 7-like protein	CDCA7L	0.902652	0.00556633	64.654	RS(0.097)S(0.903)IGLR	3	0.053223	1	0.456	0.553	0.472	1.021	1.164	1.144
Q9UQR0	590	0.78	Down	0.0097382	S	Sex comb on midleg-like protein 2	SCML2	0.999997	1.42271e-30	166.27	SVPGTTSSPLVGDIS(1)PK	2	0.25544	7	0.853	0.88	0.904	1.097	1.046	1.239
Q9UQR0	511	0.699	Down	0.0015792	S	Sex comb on midleg-like protein 2	SCML2	0.999981	1.81687e-08	100.7	S(0.963)PQQT(0.037)VPYVVPLS(1)PK	3	-0.10862	14	0.817	0.813	0.778	1.065	1.14	1.24
Q14247	261	0.537	Down	0.0048034	S	Src substrate cortactin	CTTN	1	1.79904e-06	100.11	LQLHES(1)QK	2	0.20319	3	0.608	0.504	0.45	0.844	1.034	1.03
Q14247	418	0.533	Down	0.00053731	S	Src substrate cortactin	CTTN	0.990647	5.70099e-21	143.67	LPS(0.009)S(0.991)PVYEDAASFK	2	0.48974	14	0.697	0.777	0.675	1.245	1.334	1.456
Q14247	47	0.447	Down	0.00043841	S	Src substrate cortactin	CTTN	0.998484	1.26498e-10	117.65	T(0.002)VQGS(0.998)GHQEHINIHK	4	-0.39081	3	0.524	0.573	0.476	1.088	1.297	1.133
Q14247	405	0.706	Down	0.0157554	S	Src substrate cortactin	CTTN	0.999837	2.75515e-07	91.733	TQTPPVS(1)PAPQPTEER	3	1.5089	6	0.745	0.76	0.753	1.029	1.009	1.16
P82979	163	0.542	Down	1.82975e-05	S	SAP domain-containing ribonucleoprotein	SARNP	0.990659	1.64668e-06	103.97	FGLNVS(0.008)S(0.991)IS(0.001)R	2	-0.040703	3	0.634	0.665	0.685	1.22	1.196	1.242
P82979	162	0.594	Down	0.00061511	S	SAP domain-containing ribonucleoprotein	SARNP	0.958365	4.08745e-05	92.151	FGLNVS(0.958)S(0.042)ISR	2	0.084745	1	0.675	0.731	0.711	1.083	1.208	1.273
Q13111	772	0.774	Down	0.00023764	S	Chromatin assembly factor 1 subunit A	CHAF1A	0.999905	3.45153e-17	143.56	GLLSNHTGS(1)PR	2	0.61542	9	0.811	0.808	0.789	1.002	1.068	1.043
Q13111	309	0.603	Down	0.00106069	T	Chromatin assembly factor 1 subunit A	CHAF1A	0.846564	8.31673e-07	96.143	QHS(0.004)S(0.027)T(0.847)S(0.12)PFPT(0.001)STPLR	2	0.90323	1	0.727	0.604	0.64	1.037	1.116	1.116
Q13111	775	0.706	Down	0.0031414	S	Chromatin assembly factor 1 subunit A	CHAF1A	0.832075	7.65775e-36	165.96	S(0.832)PS(0.029)T(0.029)T(0.029)Y(0.08)LHTPTPSEDAAIPSK	3	-0.097704	1	0.672	0.579	0.602	0.822	0.886	0.916
Q14687	909	0.671	Down	0.00041648	S	Genetic suppressor element 1	GSE1	0.995651	1.53827e-21	142.76	ALSAAVADSLT(0.004)NS(0.996)PR	3	-0.13583	2	0.703	0.725	0.757	1.132	1.102	1.024
P19338	121	0.786	Down	0.0021788	T	Nucleolin	NCL	1	0.00104818	69.721	ALVAT(1)PGKK	2	-0.010856	5	0.873	0.842	0.9	1.064	1.094	1.171
P19338	580	0.732	Down	0.0026817	S	Nucleolin	NCL	0.989281	2.34655e-25	157.09	GLS(0.989)EDT(0.01)T(0.001)EETLK	3	-0.14926	3	0.751	0.761	0.739	0.938	1.04	1.097
P25490	247	1.403	Up	0.00028269	S	Transcriptional repressor protein YY1	YY1	0.971498	5.89789e-17	94.73	DIDHETVVEEQIIGENS(0.971)PPDY(0.013)S(0.003)EY(0.013)MTGK	4	-0.021968	2	1.252	1.194	1.264	0.87	0.854	0.92
Q9HCM3	1349	0.583	Down	7.9435e-05	S	UPF0606 protein KIAA1549	KIAA1549	1	0.00457426	70.056	LQIPS(1)VK	3	-0.054403	3	0.649	0.66	0.641	1.063	1.1	1.183
O15226	572	0.503	Down	0.00085727	S	NF-kappa-B-repressing factor	NKRF	0.999997	2.57429e-06	97.291	S(1)GEGIREPISVK	3	0.22612	1	0.643	0.572	0.552	1.123	1.076	1.315
O15226	67	0.631	Down	0.00114076	S	NF-kappa-B-repressing factor	NKRF	0.803718	5.43395e-16	139.9	FEPVHFVAS(0.036)S(0.16)S(0.804)KDER	3	-0.47777	1	0.75	0.718	0.667	1.075	1.08	1.227
O15226	618	0.791	Down	0.030661	S	NF-kappa-B-repressing factor	NKRF	0.995066	1.75413e-06	102.9	S(0.001)ES(0.995)HT(0.004)DLTFSR	2	-0.22396	2	0.879	1.049	0.892	1.086	1.251	1.226
O76094	621	0.589	Down	0.00044393	S	Signal recognition particle subunit SRP72	SRP72	0.781689	1.34562e-06	105.25	T(0.003)VS(0.21)S(0.782)PPT(0.005)SPR	2	-2.4169	4	0.722	0.654	0.653	1.072	1.154	1.219
O76094	541	1.393	Up	0.027458	S	Signal recognition particle subunit SRP72	SRP72	0.941349	1.19747e-08	99.407	VT(0.059)GDS(0.941)QPKEQGQGDLK	3	0.73444	1	1.112	1.119	1.145	0.72	0.853	0.85
Q7RTP6	1704	0.721	Down	0.0173969	S	[F-actin]-monooxygenase MICAL3	MICAL3	0.999995	0.00125824	91.069	SSLFS(1)PR	2	0.052287	6	0.798	0.859	0.782	0.998	1.087	1.297
Q7RTP6	649	0.466	Down	0.000121783	S	[F-actin]-monooxygenase MICAL3	MICAL3	0.999726	0.00267113	68.355	S(1)PISFLSK	2	0.3754	1	0.555	0.61	0.627	1.327	1.191	1.33
Q7RTP6	1310	0.698	Down	0.0024831	S	[F-actin]-monooxygenase MICAL3	MICAL3	1	3.68401e-07	102.24	LGS(1)PLAVDEALR	2	0.12774	2	0.817	0.741	0.814	1.055	1.123	1.221
Q7RTP6	1649	0.803	Down	0.0021767	S	[F-actin]-monooxygenase MICAL3	MICAL3	0.999736	1.74098e-05	91.812	RPDS(1)PTRPTLR	3	-0.364	2	0.853	0.834	0.831	0.995	1.036	1.103
O75037	1149	0.615	Down	0.022621	S	Kinesin-like protein KIF21B	KIF21B	0.999994	0.000170418	58.693	AVS(1)AECLGPPLDISTK	3	0.099842	1	0.807	0.71	0.578	1.351	1.067	0.99
O75037	1167	0.538	Down	0.04512	S	Kinesin-like protein KIF21B	KIF21B	0.999489	0.000262067	84.169	S(0.999)LAS(0.001)LVEIK	2	0.12405	1	0.784	0.734	0.402	1.019	1.2	1.35
Q9C0B5	415	0.529	Down	0.0048797	S	Palmitoyltransferase ZDHHC5	ZDHHC5	0.999974	0.000108843	76.156	S(1)FHFDPLSSGSR	3	-0.57335	5	0.494	0.388	0.498	0.79	0.81	1.01
Q9C0B5	380	0.702	Down	0.0063161	S	Palmitoyltransferase ZDHHC5	ZDHHC5	0.997423	5.89107e-11	122.53	GDS(0.997)LKEPT(0.002)SIAESSR	3	0.31802	3	0.71	0.792	0.808	0.998	1.091	1.203
Q9HB90	95	0.723	Down	0.0029155	S	Ras-related GTP-binding protein C	RRAGC	0.941108	2.10142e-29	163.45	MSPNETLFLES(0.941)T(0.059)NK	2	0.55457	6	0.806	0.768	0.756	0.997	1.059	1.167
Q96RR4	495	0.703	Down	0.00083633	S	Calcium/calmodulin-dependent protein kinase kinase 2	CAMKK2	0.999989	9.09685e-05	87.989	S(1)FGNPFEGSR	2	-0.39315	4	0.736	0.783	0.802	1.062	1.074	1.166
P80365	88	0.655	Down	0.002324	T	Corticosteroid 11-beta-dehydrogenase isozyme 2	HSD11B2	0.987721	0.00649756	46.318	AVLIT(0.988)GCDS(0.012)GFGK	3	-0.91249	1	0.718	0.778	0.645	1.031	1.097	1.14
P30260	387	0.617	Down	0.00042184	S	Cell division cycle protein 27 homolog	CDC27	0.813735	1.59613e-10	131.17	LFTSDS(0.161)S(0.814)T(0.021)T(0.004)K	2	0.34987	1	0.745	0.729	0.696	1.143	1.108	1.265
Q96A49	248	0.652	Down	0.0020559	T	Synapse-associated protein 1	SYAP1	1	0.0056119	65.224	T(1)PPVVIK	2	0.58116	7	0.693	0.761	0.839	1.163	1.128	1.227
Q9Y250	50	0.7	Down	0.00073877	S	Leucine zipper putative tumor suppressor 1	LZTS1	0.999687	7.19609e-05	82.515	FGFSQDS(1)GHGK	3	0.049202	1	0.718	0.712	0.667	0.959	0.978	1.059
Q9BY89	1154	0.661	Down	6.3329e-05	S	Uncharacterized protein KIAA1671	KIAA1671	0.982159	4.6925e-06	87.554	MS(0.982)PS(0.018)GGAPQTTPTLR	2	-0.98239	3	0.767	0.765	0.801	1.2	1.132	1.195
Q9BY89	558	0.511	Down	0.00044342	S	Uncharacterized protein KIAA1671	KIAA1671	0.999821	0.00445149	50.354	S(1)PWKPGTLR	3	0.79812	1	0.685	0.625	0.743	1.238	1.378	1.403
Q9BY89	1662	0.79	Down	0.023038	S	Uncharacterized protein KIAA1671	KIAA1671	0.999628	0.000281249	83.137	APISHS(1)LRR	3	-0.58384	2	0.78	0.86	0.699	0.954	0.962	1.044
Q9BY89	1441	0.696	Down	0.0162825	S	Uncharacterized protein KIAA1671	KIAA1671	0.998372	0.00417794	47.548	GRPS(0.998)LT(0.002)GENLEAK	2	0.78413	2	0.818	0.807	0.802	1.058	1.216	1.215
Q15742	162	0.727	Down	0.0002447	S	NGFI-A-binding protein 2	NAB2	1	0.00234607	70.942	S(1)PLELGEK	2	-0.79568	2	0.808	0.808	0.826	1.102	1.083	1.175
O15372	183	0.828	Down	0.0137798	S	Eukaryotic translation initiation factor 3 subunit H	EIF3H	1	0.00106286	61.167	EKDFS(1)PEALK	3	0.43503	2	0.851	0.928	0.912	1.018	1.078	1.154
Q9UHD8	49	0.46	Down	0.0076785	T	Septin-9	SEPT9	1	0.00146026	75.566	RVQT(1)PLLR	3	0.044786	1	0.61	0.599	0.593	1.262	1.178	1.48
Q9UHD8	142	0.393	Down	1.74797e-05	T	Septin-9	SEPT9	1	5.02165e-06	93.226	RAEVLGHKT(1)PEPAPR	4	0.42396	4	0.511	0.523	0.517	1.222	1.345	1.377
Q8IXQ4	105	0.788	Down	0.0086604	S	GPALPP motifs-containing protein 1	GPALPP1	1	9.46127e-15	113.65	QDDS(1)PPRPIIGPALPPGFIK	4	0.091956	12	0.809	0.839	0.847	0.965	1.068	1.135
Q9HCJ0	1011	0.576	Down	0.00013607	S	Trinucleotide repeat-containing gene 6C protein	TNRC6C	0.842718	0.000266996	65.374	ES(0.157)S(0.843)VDRPTFLDK	3	-0.072651	1	0.635	0.704	0.667	1.107	1.179	1.196
P27815	145	0.677	Down	0.0032761	S	cAMP-specific 3',5'-cyclic phosphodiesterase 4A	PDE4A	0.999507	0.000113055	109.29	RES(1)FLYR	2	0.032691	2	0.776	0.79	0.718	1.008	1.16	1.205
P27815	346	0.711	Down	0.0089233	S	cAMP-specific 3',5'-cyclic phosphodiesterase 4A	PDE4A	0.999373	3.46634e-05	75.376	LMHSNS(0.999)LNNSNIPR	3	0.87137	1	0.809	0.867	0.728	1.083	1.056	1.243
Q86WB0	395	0.767	Down	0.002563	S	Nuclear-interacting partner of ALK	ZC3HC1	0.964203	4.4838e-32	161.02	SMGTGDTPGLEVPS(0.036)S(0.964)PLR	2	-0.3423	17	0.843	0.825	0.8	1.034	1.031	1.151
Q86WB0	354	0.614	Down	0.0086643	S	Nuclear-interacting partner of ALK	ZC3HC1	0.947209	7.19528e-57	200.79	T(0.047)RS(0.947)WDS(0.002)S(0.002)S(0.001)PVDRPEPEAASPTTR	3	-0.011661	2	0.758	0.652	0.757	1.177	1	1.353
Q86WB0	344	0.662	Down	0.0172999	S	Nuclear-interacting partner of ALK	ZC3HC1	0.997355	1.86501e-15	110.17	SQDATFSPGS(0.002)EQAEKS(0.997)PGPIVS(0.001)R	4	0.43404	1	0.712	0.747	0.546	0.961	1.1	0.966
Q86WB0	321	0.717	Down	0.00173795	S	Nuclear-interacting partner of ALK	ZC3HC1	1	1.8055e-06	108.35	LPLVPES(1)PRR	2	-0.059084	14	0.777	0.809	0.766	1.018	1.089	1.175
Q5U5Q3	545	0.744	Down	0.0130037	S	RNA-binding E3 ubiquitin-protein ligase MEX3C	MEX3C	0.813571	1.77036e-05	76.378	LS(0.814)PT(0.186)FPESIEHPLAR	3	-0.37436	3	0.942	0.81	0.806	1.098	1.084	1.255
Q9UKJ3	1107	0.779	Down	0.020715	S	G patch domain-containing protein 8	GPATCH8	0.932551	2.43933e-06	94.281	KPS(0.933)VS(0.067)EEVQATPNK	4	0.46983	2	0.795	0.885	0.873	1.027	1.028	1.221
Q9UKJ3	491	1.38	Up	0.00101719	S	G patch domain-containing protein 8	GPATCH8	0.967862	8.36671e-74	220.36	ALGGDVS(0.968)DQS(0.011)LES(0.021)HSQK	3	-0.48708	1	1.193	1.256	1.301	0.866	0.899	0.953
Q9UKJ3	1014	1.556	Up	0.0067193	S	G patch domain-containing protein 8	GPATCH8	1	4.72641e-05	91.62	KRS(1)WGHES(1)PEER	3	-0.83928	4	1.242	1.259	1.047	0.686	0.745	0.849
Q9UKJ3	1109	0.779	Down	0.027683	S	G patch domain-containing protein 8	GPATCH8	0.80095	1.79665e-14	127.44	KPS(0.199)VS(0.801)EEVQATPNK	3	0.26003	1	0.91	0.833	0.748	0.977	1.069	1.153
Q16594	149	0.569	Down	0.000163074	S	Transcription initiation factor TFIID subunit 9	TAF9	0.993362	0.00350729	58.511	LS(0.993)VGS(0.006)VTSR	2	0.21182	2	0.675	0.65	0.689	1.138	1.132	1.27
Q9NYF3	234	0.564	Down	0.0035009	S	Protein FAM53C	FAM53C	0.979994	6.73339e-06	94.119	RFS(1)LS(0.98)PS(0.02)LGPQASR	3	0.32001	3	0.736	0.651	0.553	1.062	1.142	1.235
Q9NYF3	232	0.618	Down	0.0029813	S	Protein FAM53C	FAM53C	0.999887	3.53442e-07	104.47	RFS(1)LSPSLGPQASR	3	1.1071	3	0.772	0.702	0.621	1.051	1.128	1.21
Q9NYF3	122	0.745	Down	0.0022247	S	Protein FAM53C	FAM53C	0.958958	6.45461e-15	148.78	S(0.041)LS(0.959)VPVDLSR	2	-0.10679	3	0.815	0.727	0.809	1.016	1.047	1.091
Q9NYF3	299	0.563	Down	0.00073761	S	Protein FAM53C	FAM53C	1	0.000670966	73.927	LRPS(1)LDFDK	2	1.0814	3	0.657	0.599	0.7	1.094	1.124	1.254
Q9Y4G8	1176	0.766	Down	0.0025615	S	Rap guanine nucleotide exchange factor 2	RAPGEF2	0.982979	0.000125818	59.975	QRHS(0.983)VS(0.016)IVET(0.001)NLGMGR	3	3.0877	1	0.845	0.835	0.86	1.13	1.023	1.161
Q8TAP8	52	0.621	Down	0.0034021	S	Protein phosphatase 1 regulatory subunit 35	PPP1R35	0.903047	1.62941e-13	98.98	APVPEPGLDLS(0.028)LS(0.069)PRPDS(0.903)PQPR	3	-0.18975	2	0.701	0.754	0.666	0.991	1.208	1.215
Q8N5I9	178	0.714	Down	0.0084249	S	Uncharacterized protein C12orf45	C12orf45	0.999914	8.79066e-05	85.837	IEVLDS(1)PASK	3	-0.38594	8	0.771	0.837	0.76	0.996	1.234	1.087
P09234	17	0.626	Down	0.00110113	S	U1 small nuclear ribonucleoprotein C	SNRPC	0.809673	1.60099e-14	119.43	FY(0.036)CDY(0.036)CDT(0.002)Y(0.022)LT(0.079)HDS(0.81)PS(0.015)VR	3	0.72102	1	0.754	0.862	0.735	1.201	1.314	1.24
Q9UPR0	123	0.57	Down	0.0004782	S	Inactive phospholipase C-like protein 2	PLCL2	0.990773	3.7249e-10	122.97	T(0.002)VS(0.991)FS(0.004)S(0.004)MPTEK	2	-2.0712	5	0.702	0.651	0.627	1.073	1.156	1.242
Q9UPR0	1113	0.467	Down	0.000181953	S	Inactive phospholipase C-like protein 2	PLCL2	1	0.000370305	90.913	S(1)LEVIPEK	3	-0.33302	3	0.556	0.568	0.575	1.081	1.273	1.285
P20020	1249	0.654	Down	0.00079639	S	Plasma membrane calcium-transporting ATPase 1	ATP2B1	0.999803	1.07662e-52	197.45	SATSSSPGS(1)PLHSLETSL	2	-1.1621	3	0.706	0.741	0.724	1.025	1.194	1.101
P20020	1184	0.778	Down	0.0072391	T	Plasma membrane calcium-transporting ATPase 1	ATP2B1	0.940065	0.000133674	75.739	S(0.03)S(0.03)IHNFMT(0.94)HPEFR	2	-0.44619	2	0.758	0.837	0.773	0.944	1.018	1.081
Q13263	471	0.661	Down	0.0027408	S	Transcription intermediary factor 1-beta	TRIM28	0.851348	3.26219e-15	138.66	S(0.851)RS(0.149)GEGEVSGLMR	3	0.56927	6	0.782	0.755	0.731	1.032	1.131	1.266
Q13263	541	0.525	Down	1.60984e-05	T	Transcription intermediary factor 1-beta	TRIM28	0.970893	2.09851e-08	64.035	GAAAAATGQPGT(0.029)APAGT(0.971)PGAPPLAGMAIVK	4	-0.95069	4	0.697	0.7	0.666	1.263	1.325	1.342
Q13263	473	0.689	Down	0.0020764	S	Transcription intermediary factor 1-beta	TRIM28	0.999994	1.92413e-15	139.74	S(1)GEGEVSGLMR	3	-0.10871	12	0.853	0.813	0.76	1.105	1.151	1.266
P61978	401	0.755	Down	0.0060809	S	Heterogeneous nuclear ribonucleoprotein K	HNRNPK	1	2.02057e-05	94.767	DLAGS(1)IIGK	2	-0.42041	2	0.807	0.804	0.827	1.028	1.012	1.191
P61978	284	0.723	Down	0.0184778	S	Heterogeneous nuclear ribonucleoprotein K	HNRNPK	0.999944	4.73279e-07	115.78	DYDDMS(1)PR	2	-0.24958	35	0.813	0.812	0.797	1.049	1.087	1.214
O14686	1195	0.742	Down	0.005484	T	Histone-lysine N-methyltransferase 2D	KMT2D	0.99944	0.000368648	64.798	APVAPT(0.999)PPT(0.001)LIK	3	-0.13497	2	0.768	0.798	0.771	0.965	1.029	1.156
O14686	4359	0.59	Down	0.00029666	S	Histone-lysine N-methyltransferase 2D	KMT2D	1	2.28405e-11	124.25	VS(1)PAAAQLADTLFSK	3	-0.083635	4	0.741	0.644	0.726	1.186	1.177	1.215
O14686	1606	0.83	Down	0.0078962	S	Histone-lysine N-methyltransferase 2D	KMT2D	0.993211	1.77827e-06	106.26	NLT(0.007)MS(0.993)PLHK	3	-0.58207	5	0.872	0.875	0.835	0.967	1.076	1.069
O14686	2274	0.735	Down	0.0024173	S	Histone-lysine N-methyltransferase 2D	KMT2D	0.999743	1.99662e-08	109.72	ASEPLLS(1)PPPFGESR	2	0.3805	6	0.76	0.783	0.812	1.001	1.054	1.151
O14686	2229	0.679	Down	0.029279	T	Histone-lysine N-methyltransferase 2D	KMT2D	0.803692	6.24234e-08	83.395	PGAGQPGEFHT(0.194)T(0.804)PPGT(0.002)PR	3	-1.2716	2	0.897	0.646	0.937	1.203	1.17	1.282
O14686	2240	0.494	Down	0.00124273	T	Histone-lysine N-methyltransferase 2D	KMT2D	0.93406	0.000240789	69.485	HQPS(0.066)T(0.934)PDPFLKPR	3	0.45363	4	0.626	0.635	0.49	1.178	1.134	1.233
Q92729	853	0.709	Down	0.010515	S	Receptor-type tyrosine-protein phosphatase U	PTPRU	0.972178	2.13515e-07	85.61	SGGVTEAS(0.003)S(0.024)LLGGS(0.972)PR	3	0.53607	2	0.774	0.817	0.811	1.002	1.099	1.285
P61956	38	1.685	Up	0.00069722	T	Small ubiquitin-related modifier 2	SUMO2	0.99979	0.0133793	51.276	RHT(1)PLSK	3	0.059723	1	1.126	1.164	1.112	0.606	0.686	0.727
Q07157	1111	0.554	Down	0.00108317	S	Tight junction protein ZO-1	TJP1	0.999985	2.65729e-26	155.87	QPYPSRPPFDNQHS(1)QDLDSR	3	-0.13942	6	0.71	0.793	0.802	1.306	1.301	1.551
Q07157	354	0.666	Down	0.00062304	T	Tight junction protein ZO-1	TJP1	0.793188	0.00275867	51.771	IS(0.015)KPGAVS(0.192)T(0.793)PVK	3	-0.087737	1	0.807	0.755	0.784	1.091	1.195	1.234
Q5VV41	492	0.78	Down	0.0043994	S	Rho guanine nucleotide exchange factor 16	ARHGEF16	0.9919	0.0289888	41.164	S(0.992)LPLIS(0.008)ASR	2	-0.080604	1	0.932	0.874	0.828	1.069	1.164	1.143
Q5VV41	107	0.698	Down	0.0029438	S	Rho guanine nucleotide exchange factor 16	ARHGEF16	1	2.36403e-06	100.23	HQS(1)FGAAVLSR	3	0.28818	6	0.81	0.858	0.846	1.102	1.182	1.32
Q9H6R7	530	1.303	Up	0.00168012	T	WD repeat and coiled-coil-containing protein	WDCP	0.841529	1.72727e-07	103.01	HS(0.028)S(0.131)T(0.842)PDHTSTLEPPR	3	0.45975	1	1.226	1.139	1.123	0.892	0.858	0.927
Q9H6R7	690	1.201	Up	0.0039631	S	WD repeat and coiled-coil-containing protein	WDCP	0.979978	1.08528e-14	127.3	DS(0.001)FS(0.019)HS(0.98)PGAVSSLK	3	1.3764	4	1.045	1.07	1.054	0.831	0.887	0.921
Q4ADV7	1037	0.52	Down	0.0026169	S	RAB6A-GEF complex partner protein 1	RIC1	0.974316	0.000603969	62.287	T(0.015)LS(0.974)MPS(0.01)GPS(0.001)GK	2	-1.4444	2	0.701	0.648	0.53	1.126	1.155	1.334
Q92674	284	1.209	Up	0.0043003	S	Centromere protein I	CENPI	1	0.000230293	76.073	NRGPS(1)PEPLK	3	0.18053	2	1.09	1.09	1.157	0.963	0.881	0.917
O94782	313	0.826	Down	0.031725	S	Ubiquitin carboxyl-terminal hydrolase 1	USP1	0.998931	0.000665756	57.288	KATSDT(0.001)LES(0.999)PPK	4	0.70088	2	0.799	0.82	0.904	0.972	0.97	1.112
Q9P1Y5	384	0.819	Down	0.033016	S	Calmodulin-regulated spectrin-associated protein 3	CAMSAP3	0.971654	0.00109459	55.261	S(0.001)SPS(0.027)MS(0.972)HMEALGK	2	-0.39173	3	0.829	0.769	0.835	0.883	1.05	1.036
Q9P1Y5	1074	0.732	Down	0.0110229	S	Calmodulin-regulated spectrin-associated protein 3	CAMSAP3	0.963314	4.52746e-05	87.914	APS(0.963)PS(0.036)GLMSPSR	2	-0.30837	6	0.726	0.826	0.811	1.016	1.011	1.2
Q9P1Y5	207	0.775	Down	0.00296	S	Calmodulin-regulated spectrin-associated protein 3	CAMSAP3	0.999969	5.37557e-05	59.212	ASPAAPADGAAPAQPS(1)IR	3	0.91095	1	0.756	0.805	0.703	0.965	0.97	0.987
Q9P1Y5	814	0.72	Down	0.0038163	S	Calmodulin-regulated spectrin-associated protein 3	CAMSAP3	0.986268	0.000304226	68.283	KFS(0.986)PS(0.014)QVPVQTR	2	0.17656	2	0.779	0.822	0.797	1.003	1.131	1.195
Q9P1Y5	382	0.752	Down	0.0096413	S	Calmodulin-regulated spectrin-associated protein 3	CAMSAP3	0.87322	3.66756e-05	80.632	S(0.04)S(0.04)PS(0.873)MS(0.047)HMEALGK	3	-0.33056	7	0.938	0.945	0.865	1.166	1.137	1.351
Q96MY1	295	0.753	Down	0.002978	S	Nucleolar protein 4-like	NOL4L	0.853194	3.25509e-07	80.236	LEIY(0.001)QS(0.146)S(0.853)QDEPIALDK	3	0.71643	2	0.788	0.733	0.815	0.983	1.027	1.094
Q14318	296	0.654	Down	0.00115796	S	Peptidyl-prolyl cis-trans isomerase FKBP8	FKBP8	0.866733	4.70786e-10	112.34	S(0.133)CS(0.867)LVLEHQPDNIK	3	-0.044529	2	0.735	0.722	0.693	1.038	1.045	1.202
Q96B18	10	0.687	Down	0.000177031	S	Dapper homolog 3	DACT3	0.999829	1.35699e-06	105.2	AFSFPVS(1)PER	2	-0.53046	7	0.774	0.796	0.8	1.092	1.181	1.179
Q9NR19	267	0.777	Down	0.0043174	S	Acetyl-coenzyme A synthetase, cytoplasmic	ACSS2	0.997879	5.75318e-10	109.65	AELGMGDSTS(0.002)QS(0.998)PPIKR	3	-0.19262	4	0.829	0.811	0.803	0.992	1.015	1.136
Q9C073	207	0.506	Down	0.004642	S	Protein FAM117A	FAM117A	1	0.00250012	71.692	LS(1)PCLHR	3	-0.39845	1	0.798	0.597	0.564	1.236	1.435	1.201
Q9BY12	185	0.799	Down	0.020241	S	S phase cyclin A-associated protein in the endoplasmic reticulum	SCAPER	0.996084	5.45956e-06	95.094	HVIPS(0.996)PS(0.004)TDR	3	-0.091284	5	0.821	0.825	0.823	0.983	1.012	1.095
P83916	172	1.766	Up	0.00026186	S	Chromobox protein homolog 1	CBX1	0.96515	6.4073e-16	140.22	LT(0.002)WHS(0.965)Y(0.033)PSEDDDKK	4	0.78903	1	1.206	1.12	1.179	0.608	0.686	0.691
Q8NCD3	412	0.519	Down	3.6237e-05	S	Holliday junction recognition protein	HJURP	1	0.00494007	68.224	WLIS(1)PVK	2	-0.23216	2	0.636	0.676	0.623	1.203	1.234	1.289
Q8NCD3	486	0.486	Down	0.00038147	S	Holliday junction recognition protein	HJURP	0.999929	0.00170648	75.819	RLS(1)LPSSK	3	-0.25081	4	0.576	0.641	0.602	1.109	1.331	1.299
Q8NCD3	473	0.786	Down	0.0125955	S	Holliday junction recognition protein	HJURP	1	5.17537e-07	94.387	GGPAS(1)PGGLQGLETR	3	0.39721	2	0.813	0.816	0.876	0.972	1.061	1.156
P49674	389	0.7	Down	0.044661	S	Casein kinase I isoform epsilon	CSNK1E	0.919841	1.5493e-06	94.845	GAPANVS(0.92)S(0.074)S(0.006)DLTGR	2	-0.002688	2	0.811	0.787	0.801	0.975	1.224	1.227
P48681	338	0.571	Down	0.00112499	T	Nestin	NES	1	0.00947007	46.156	LELQFPRT(1)PEGR	3	-3.2649	1	0.67	0.736	0.619	1.079	1.23	1.24
P48681	768	0.701	Down	0.011719	S	Nestin	NES	1	1.32333e-10	114.55	S(1)LGEQDQMTLRPPEK	4	-0.24881	11	0.759	0.761	0.769	1.018	1.085	1.163
Q04726	217	0.519	Down	4.1918e-05	S	Transducin-like enhancer protein 3	TLE3	0.999242	8.68808e-15	133.86	HRGS(0.999)ADYS(0.001)MEAK	3	0.29387	5	0.691	0.629	0.666	1.238	1.26	1.326
Q04726	286	0.705	Down	0.00037763	S	Transducin-like enhancer protein 3	TLE3	0.851191	1.68294e-14	114.76	DAPT(0.148)S(0.851)PASVASSSSTPSSK	3	0.10492	11	0.774	0.747	0.758	1.023	1.077	1.134
P49915	331	0.829	Down	0.0026447	T	GMP synthase [glutamine-hydrolyzing]	GMPS	0.78866	0.00456842	77.1	TLNMT(0.138)T(0.789)S(0.074)PEEK	2	-0.037025	2	0.865	0.845	0.864	0.981	1.072	1.053
Q13905	360	0.687	Down	0.00109949	S	Rap guanine nucleotide exchange factor 1	RAPGEF1	0.981597	9.59268e-15	137.69	LS(0.011)KS(0.982)DEQLS(0.007)SLDR	3	1.1641	3	0.774	0.745	0.704	1.049	1.031	1.154
Q13905	335	0.772	Down	0.0170363	S	Rap guanine nucleotide exchange factor 1	RAPGEF1	0.97933	2.78797e-21	141.6	RLS(0.979)GGS(0.021)HSYGGESPR	3	-0.38547	4	0.754	0.701	0.719	0.894	0.866	1.055
Q13905	12	0.55	Down	0.000164729	S	Rap guanine nucleotide exchange factor 1	RAPGEF1	0.922812	0.0016302	62.799	S(0.002)HLS(0.06)S(0.923)FT(0.015)MK	3	0.11237	2	0.656	0.646	0.671	1.122	1.169	1.294
Q9Y4K4	335	0.58	Down	0.00030196	S	Mitogen-activated protein kinase kinase kinase kinase 5	MAP4K5	0.997143	0.00034145	80.69	T(0.003)AS(0.997)EINFDK	2	0.25725	3	0.637	0.673	0.698	1.101	1.12	1.244
Q9P246	697	0.461	Down	8.1551e-05	S	Stromal interaction molecule 2	STIM2	0.754282	2.40436e-10	87.196	HT(0.045)S(0.754)CS(0.168)S(0.034)AGNDSKPVQEAPSVAR	3	-0.20279	1	0.615	0.547	0.575	1.174	1.307	1.284
Q9P246	523	0.742	Down	0.0148999	S	Stromal interaction molecule 2	STIM2	0.962843	9.59255e-05	78.964	SIVPS(0.037)S(0.963)PQPQR	3	-0.12827	2	0.773	0.835	0.843	1.061	0.996	1.245
Q8TB72	697	1.375	Up	0.0028815	Y	Pumilio homolog 2	PUM2	0.975251	0.000982773	56.177	Y(0.975)NRS(0.008)DIMPS(0.017)GR	3	-1.9866	1	1.185	1.227	1.227	0.852	0.827	0.967
Q8TB72	587	0.438	Down	0.00022372	S	Pumilio homolog 2	PUM2	0.994726	0.000246886	71.98	RES(0.995)LS(0.003)T(0.001)SSDLY(0.002)K	3	0.40635	2	0.646	0.527	0.559	1.324	1.258	1.375
P46939	2223	0.752	Down	0.0061781	S	Utrophin	UTRN	0.825997	1.39459e-09	117	T(0.173)S(0.826)EIS(0.001)IPADLDK	2	1.3325	1	0.853	0.729	0.813	1.011	1.06	1.114
Q96RL1	101	1.236	Up	0.0068766	S	BRCA1-A complex subunit RAP80	UIMC1	1	5.48755e-15	130.56	EVNS(1)QEEEEEELLRK	3	0.48341	5	1.108	1.027	1.133	0.832	0.899	0.913
Q96RL1	140	0.696	Down	0.0134365	S	BRCA1-A complex subunit RAP80	UIMC1	0.974345	4.04485e-16	130.56	SRPLATGPS(0.024)S(0.974)QS(0.001)HQEK	3	0.408	2	0.764	0.774	0.77	1.027	1.101	1.188
Q92576	1925	0.771	Down	0.0025802	S	PHD finger protein 3	PHF3	0.992872	9.47778e-05	88.596	FYS(0.993)DS(0.007)HHLK	3	0.10723	6	0.757	0.715	0.721	0.89	0.952	1.002
Q92576	283	0.498	Down	0.00378	S	PHD finger protein 3	PHF3	1	5.72163e-05	89.231	AKPVGS(1)PLFK	2	0.27615	4	0.606	0.603	0.604	1.181	1.144	1.318
Q92576	1133	0.766	Down	0.0025845	S	PHD finger protein 3	PHF3	1	4.02062e-10	119.39	MAPPVDDLS(1)PKK	3	-0.35735	19	0.834	0.814	0.814	0.996	1.081	1.138
Q92576	1898	0.643	Down	0.00093641	S	PHD finger protein 3	PHF3	1	0.000373945	94.309	RHS(1)DPWGR	3	0.075187	2	0.691	0.734	0.751	1.136	1.04	1.209
Q92576	1642	0.5	Down	0.00036036	S	PHD finger protein 3	PHF3	1	0.000609225	83.081	S(1)PQFINLK	2	-0.33184	2	0.578	0.639	0.6	1.086	1.25	1.298
Q9BUL5	30	0.686	Down	0.00084044	T	PHD finger protein 23	PHF23	1	0.0042783	90.614	RRT(1)IEDFNK	3	1.1579	1	0.783	0.779	0.762	1.056	1.116	1.215
Q9BUL5	400	0.713	Down	0.0167409	S	PHD finger protein 23	PHF23	1	0.018598	48.532	RLGGPPKS(1)GEP	3	1.1513	1	0.694	0.913	0.724	1.095	1.052	1.122
Q14674	1126	0.774	Down	0.032561	S	Separin	ESPL1	0.752472	0.000330871	52.185	EPGPIAPS(0.008)T(0.036)NS(0.203)S(0.752)PVLK	3	1.4242	1	0.842	0.757	0.99	1.083	1.094	1.169
Q14674	1501	0.574	Down	0.000159979	S	Separin	ESPL1	1	0.00983095	50.484	KMS(1)FEILR	3	-0.44062	1	0.645	0.636	0.668	1.084	1.094	1.218
Q02078	494	0.65	Down	0.0186443	S	Myocyte-specific enhancer factor 2A	MEF2A	0.996732	3.62817e-13	90.299	GDFHSPIVLGRPPNT(0.001)EDRES(0.997)PS(0.003)VK	4	1.4283	1	0.629	0.72	0.771	1.094	1.073	1.095
Q9BPU6	514	0.694	Down	0.0034358	T	Dihydropyrimidinase-related protein 5	DPYSL5	0.984318	2.98784e-05	71.376	EMGTPLADT(0.984)PT(0.014)RPVT(0.002)R	3	-0.21404	1	0.786	0.871	0.748	1.142	1.086	1.239
Q9BPU6	532	0.391	Down	0.00031533	S	Dihydropyrimidinase-related protein 5	DPYSL5	0.841174	5.39347e-07	75.064	DLHES(0.157)S(0.841)FS(0.002)LSGSQIDDHVPK	4	0.94092	1	0.565	0.617	0.582	1.423	1.354	1.736
Q9BPU6	509	0.558	Down	0.00045868	T	Dihydropyrimidinase-related protein 5	DPYSL5	0.999963	7.33624e-05	63.488	EMGT(1)PLADTPTRPVTR	3	-0.11141	3	0.677	0.651	0.727	1.143	1.21	1.333
Q8IXM2	96	0.789	Down	0.0044424	S	Chromatin complexes subunit BAP18	BAP18	0.999999	1.80371e-21	147.06	VYEDSGIPLPAES(1)PK	3	1.2772	21	0.84	0.888	0.872	1.039	1.079	1.179
Q5JSL3	12	0.719	Down	0.0033212	S	Dedicator of cytokinesis protein 11	DOCK11	0.999828	6.71098e-07	105.28	RLS(1)KPGTAAELR	4	-0.21449	2	0.883	0.753	0.791	1.072	1.145	1.16
Q0JRZ9	403	0.815	Down	0.00107665	S	F-BAR domain only protein 2	FCHO2	1	1.43131e-06	91.62	NLS(1)NEELTK	3	-0.81793	4	0.834	0.805	0.816	0.961	1.023	1.029
Q0JRZ9	394	0.829	Down	0.043637	S	F-BAR domain only protein 2	FCHO2	1	0.00557218	60.298	HS(1)PVQMNR	2	-0.33056	3	0.803	0.881	0.833	0.918	0.998	1.119
Q7Z403	127	0.522	Down	0.00023992	S	Transmembrane channel-like protein 6	TMC6	0.999491	0.0351078	44.98	S(0.001)AWPS(0.999)LR	2	-0.93766	1	0.695	0.635	0.598	1.166	1.287	1.242
Q08170	431	1.564	Up	0.0029632	S	Serine/arginine-rich splicing factor 4	SRSF4	0.999989	2.87645e-07	85.062	EGRGES(1)ENAGTNQETR	3	-0.96987	2	1.155	1.235	1.148	0.716	0.691	0.855
Q08170	458	1.748	Up	0.00066049	S	Serine/arginine-rich splicing factor 4	SRSF4	0.958834	0.000410157	77.776	SKPNLPS(0.041)ES(0.959)R	2	0.30997	2	1.266	1.382	1.462	0.735	0.772	0.844
Q9UMN6	172	0.655	Down	0.00154117	T	Histone-lysine N-methyltransferase 2B	KMT2B	1	0.00210734	63.091	LADVAPT(1)PPK	2	-0.60889	2	0.798	0.784	0.756	1.07	1.231	1.268
Q9UMN6	821	0.667	Down	0.00098468	S	Histone-lysine N-methyltransferase 2B	KMT2B	0.998152	2.63181e-12	95.153	VAAS(0.002)MPLS(0.998)PGGQMEEVAGAVK	3	-0.13739	1	0.723	0.837	0.809	1.146	1.2	1.205
Q3KQU3	452	0.642	Down	0.00117882	S	MAP7 domain-containing protein 1	MAP7D1	0.959402	1.352e-10	124.47	ARLS(0.959)AS(0.05)T(0.033)AS(0.007)ELS(0.951)PK	3	-0.44966	3	0.735	0.743	0.768	1.086	1.125	1.287
Q3KQU3	460	0.741	Down	0.030036	S	MAP7 domain-containing protein 1	MAP7D1	0.999617	1.65318e-25	161.49	LSASTASELS(1)PK	2	0.36952	6	0.804	0.815	0.824	1.014	1.074	1.211
Q3KQU3	125	1.21	Up	0.044236	S	MAP7 domain-containing protein 1	MAP7D1	0.916793	1.69049e-08	89.721	SSQPSPTAVPAS(0.077)DS(0.917)PPT(0.006)K	3	-0.53867	1	0.991	1.092	1.145	0.849	0.837	0.981
Q3KQU3	264	0.519	Down	0.00024494	S	MAP7 domain-containing protein 1	MAP7D1	1	0.0028475	60.598	HVDS(1)IINKR	3	-0.15287	1	0.675	0.57	0.592	1.144	1.194	1.2
Q3KQU3	410	0.792	Down	0.0079009	S	MAP7 domain-containing protein 1	MAP7D1	1	0.00133844	72.29	RRPEAS(1)PVQK	3	0.48178	3	0.783	0.83	0.836	0.964	1.015	1.114
Q3KQU3	273	0.622	Down	0.000101789	S	MAP7 domain-containing protein 1	MAP7D1	0.98162	2.16643e-07	109.65	S(0.982)S(0.017)AT(0.001)LWNSPSR	2	0.10866	2	0.781	0.803	0.822	1.241	1.358	1.27
Q8IZN3	455	0.531	Down	0.00121601	S	Probable palmitoyltransferase ZDHHC14	ZDHHC14	0.999978	0.000218025	64.52	LLAAGS(1)PLAHSR	3	0.28173	1	0.699	0.616	0.61	1.112	1.149	1.364
Q9BZI7	177	1.338	Up	0.0083154	T	Regulator of nonsense transcripts 3B	UPF3B	0.862595	8.10452e-15	127.29	MT(0.022)S(0.115)T(0.863)PETLLEEIEAK	3	0.15024	1	1.061	1.187	1.242	0.896	0.806	0.906
Q9BZI7	169	1.482	Up	0.0108208	T	Regulator of nonsense transcripts 3B	UPF3B	0.997961	7.10609e-05	88.101	FLESY(0.002)AT(0.998)DNEK	3	-0.67645	3	1.312	1.667	1.498	0.912	1.016	1.093
Q96IF1	137	0.706	Down	0.0173437	S	LIM domain-containing protein ajuba	AJUBA	0.867308	1.62314e-11	100.28	SSFASSSASDAS(0.001)KPS(0.132)S(0.867)PR	3	0.54651	1	0.847	0.739	0.682	0.941	1.134	1.136
Q96IF1	119	0.792	Down	0.00197555	S	LIM domain-containing protein ajuba	AJUBA	0.999999	2.57967e-07	109.47	LEPTAPALS(1)PR	2	0.8296	3	0.876	0.835	0.861	1.047	1.054	1.146
Q96IF1	263	0.771	Down	0.028817	S	LIM domain-containing protein ajuba	AJUBA	0.997111	1.14595e-06	70.704	GAQPGRHS(0.997)VT(0.002)GY(0.001)GDCAVGAR	3	0.37477	1	0.849	0.729	0.74	0.885	1.053	1.067
Q12802	2563	0.477	Down	9.7128e-05	S	A-kinase anchor protein 13	AKAP13	0.86377	1.9833e-05	89.358	S(0.119)LS(0.864)RPS(0.007)S(0.01)LIEQEK	3	0.39439	1	0.585	0.608	0.591	1.2	1.177	1.36
Q12802	1565	0.596	Down	0.00043591	S	A-kinase anchor protein 13	AKAP13	1	0.0039259	63.073	RHS(1)WGPGK	3	-0.89491	2	0.636	0.719	0.614	1.104	1.084	1.114
Q12802	1929	0.634	Down	0.0041556	S	A-kinase anchor protein 13	AKAP13	0.949402	2.0324e-22	158.53	FLS(0.026)HS(0.949)T(0.025)DSLNK	3	-1.4836	6	0.599	0.536	0.476	0.781	0.868	0.893
P57740	37	0.589	Down	0.00077954	S	Nuclear pore complex protein Nup107	NUP107	0.999993	1.18732e-22	149.84	VLLQAS(1)QDENFGNTTPR	2	0.53713	1	0.684	0.615	0.651	1.033	1.065	1.21
P57740	10	0.654	Down	0.0062185	S	Nuclear pore complex protein Nup107	NUP107	0.962759	0.000221506	73.834	SGFGEIS(0.963)S(0.037)PVIR	2	0.28473	2	0.786	0.754	0.752	1.016	1.157	1.332
Q2TAZ0	1402	1.403	Up	0.039796	S	Autophagy-related protein 2 homolog A	ATG2A	0.852905	5.26463e-06	102.4	PIGS(0.853)T(0.147)DLLR	2	0.79087	1	1.083	1.147	1.492	0.846	0.834	0.973
P53602	96	0.6	Down	0.00025785	S	Diphosphomevalonate decarboxylase	MVD	1	1.53991e-08	109.22	RNS(1)RDGDPLPSSLSCK	3	-0.57433	6	0.707	0.686	0.652	1.079	1.116	1.211
Q96AX9	309	0.751	Down	0.0020376	S	E3 ubiquitin-protein ligase MIB2	MIB2	0.989016	5.65998e-21	143.57	RVS(0.989)ADS(0.011)QPFQHGDK	3	-0.66417	6	0.779	0.75	0.74	0.942	1.008	1.07
Q7L590	548	1.81	Up	0.0059209	S	Protein MCM10 homolog	MCM10	0.999443	0.000767167	58.32	ATAS(0.001)GIMGS(0.999)PK	3	0.43735	2	1.303	1.513	1.606	0.711	0.764	0.968
Q7L590	305	0.599	Down	0.0021965	T	Protein MCM10 homolog	MCM10	0.924075	0.0139346	45.357	VT(0.924)PQS(0.038)VNS(0.038)GK	3	3.7903	1	0.758	0.634	0.75	1.164	1.115	1.298
P20042	111	0.625	Down	0.00056096	T	Eukaryotic translation initiation factor 2 subunit 2	EIF2S2	0.964968	6.68269e-10	80.142	IES(0.035)DVQEPT(0.965)EPEDDLDIMLGNK	3	0.55132	1	0.712	0.739	0.784	1.119	1.182	1.274
O43684	328	1.565	Up	0.0025838	T	Mitotic checkpoint protein BUB3	BUB3	0.86003	0.00817989	63.998	QVTDAET(0.001)KPKS(0.139)PCT(0.86)	3	-0.26444	1	1.263	1.206	1.36	0.739	0.807	0.901
Q9NXE8	217	0.751	Down	0.0033551	S	Pre-mRNA-splicing factor CWC25 homolog	CWC25	0.908517	0.00198419	55.261	MANS(0.909)S(0.091)PVLSK	2	-0.16331	1	0.839	0.84	0.767	1.012	1.118	1.126
Q9NXE8	337	0.703	Down	0.00043623	S	Pre-mRNA-splicing factor CWC25 homolog	CWC25	1	0.000529387	77.894	KLS(1)AEELER	3	0.17954	1	0.76	0.735	0.792	1.041	1.078	1.134
A6NDB9	260	0.551	Down	0.00141658	S	Paralemmin-3	PALM3	1	0.000129507	73.927	GAGS(1)LELPAWVK	3	0.054654	1	0.731	0.669	0.568	1.232	1.187	1.152
A6NDB9	143	0.702	Down	0.0106152	S	Paralemmin-3	PALM3	0.999992	1.70671e-08	82.169	RAS(1)LPAGLVGTPPESPSEPR	3	-0.1076	2	0.707	0.823	0.78	0.996	1.061	1.235
Q9Y519	403	0.713	Down	0.0080198	S	Transmembrane protein 184B	TMEM184B	0.999339	0.00112275	62.466	T(0.003)LLLS(0.998)S(0.999)DDEF	2	0.03291	4	0.742	0.748	0.84	1.028	1.026	1.214
Q9Y519	402	0.727	Down	0.0105233	S	Transmembrane protein 184B	TMEM184B	0.997675	6.6159e-05	90.05	T(0.003)LLLS(0.998)S(0.999)DDEF	2	0.03291	4	0.732	0.74	0.882	1.05	1.028	1.158
P06241	185	0.804	Down	0.0049363	Y	Tyrosine-protein kinase Fyn	FYN	0.994518	0.00176295	93.938	GAY(0.995)S(0.005)LSIR	2	0.59891	1	0.83	0.857	0.835	0.978	1.046	1.113
O43741	39	0.612	Down	0.00095923	S	5'-AMP-activated protein kinase subunit beta-2	PRKAB2	0.766603	3.0271e-05	61.139	IMVGS(0.767)T(0.233)DDPSVFSLPDSK	3	0.089022	1	0.689	0.797	0.669	1.209	1.139	1.176
O43741	108	0.72	Down	0.00172036	S	5'-AMP-activated protein kinase subunit beta-2	PRKAB2	0.999944	1.48578e-07	79.426	S(1)HNDFVAILDLPEGEHQYK	4	-1.105	2	0.866	0.908	0.811	1.15	1.174	1.267
O60343	588	0.807	Down	0.0146429	S	TBC1 domain family member 4	TBC1D4	1	2.35008e-07	118.77	LGS(1)VDS(1)FER	2	0.21537	4	0.872	0.898	0.857	1.079	0.995	1.182
O60343	344	0.691	Down	9.5206e-05	S	TBC1 domain family member 4	TBC1D4	0.969497	1.97691e-15	134.82	HAS(0.031)APS(0.969)HVQPSDSEK	3	-1.2658	4	0.931	0.952	0.987	1.379	1.349	1.424
O60343	566	0.517	Down	5.6632e-05	S	TBC1 domain family member 4	TBC1D4	0.995223	6.84656e-42	191.01	S(0.995)LT(0.004)SSLENIFSR	2	0.34606	4	0.64	0.63	0.685	1.198	1.292	1.295
O60343	570	0.499	Down	0.00063561	S	TBC1 domain family member 4	TBC1D4	0.818632	1.73491e-14	138.05	S(0.987)LT(0.015)S(0.179)S(0.819)LENIFSR	2	0.033355	2	0.696	0.565	0.632	1.223	1.206	1.365
O60343	591	0.656	Down	0.0028237	S	TBC1 domain family member 4	TBC1D4	1	0.000593423	88.101	LGS(1)VDS(1)FER	2	0.21537	2	0.737	0.798	0.681	1.145	1.031	1.203
O60343	568	0.621	Down	0.0021599	T	TBC1 domain family member 4	TBC1D4	0.839482	1.17193e-09	118.52	S(0.046)LT(0.839)S(0.62)S(0.494)LENIFSR	2	-0.69034	3	0.772	0.719	0.633	1.1	1.099	1.224
O60343	666	0.582	Down	0.00126296	S	TBC1 domain family member 4	TBC1D4	1	0.00189531	56.205	AQGVRS(1)PLLR	3	0.38986	4	0.68	0.676	0.611	1.018	1.124	1.24
O60343	648	0.64	Down	0.00029675	S	TBC1 domain family member 4	TBC1D4	0.989273	2.79114e-07	108.97	AHTFSHPPS(0.989)S(0.008)T(0.002)K	4	0.17566	7	0.679	0.684	0.656	0.985	1.056	1.113
O60343	642	0.756	Down	0.0032038	T	TBC1 domain family member 4	TBC1D4	0.985196	1.76195e-06	103.83	AHT(0.985)FS(0.015)HPPS(0.119)S(0.441)T(0.441)KR	4	-0.15142	9	0.899	0.886	0.824	1.072	1.176	1.201
Q92692	433	0.572	Down	7.6779e-05	S	Nectin-2	NECTIN2	0.981002	9.76714e-23	131.62	LEAQEMPSQLFTLGAS(0.019)EHS(0.981)PLK	4	0.61789	1	0.753	0.765	0.731	1.346	1.232	1.353
Q7Z591	316	0.654	Down	0.0074447	S	AT-hook-containing transcription factor	AKNA	0.828164	0.000299384	64.244	FIGS(0.172)IS(0.828)PLNPQPR	2	0.027905	1	0.754	0.765	0.666	0.985	1.093	1.261
Q9Y490	425	0.757	Down	0.002844	S	Talin-1	TLN1	0.990507	1.99614e-45	177.85	SKDHFGLEGDEESTMLEDS(0.009)VS(0.991)PK	4	-0.040804	3	0.895	0.864	0.904	1.091	1.174	1.254
Q8N9N8	55	0.528	Down	5.9887e-05	S	Probable RNA-binding protein EIF1AD	EIF1AD	0.972573	0.0128854	43.297	FLVS(0.014)MPS(0.973)KY(0.013)R	3	0.10749	3	0.622	0.68	0.663	1.184	1.25	1.287
Q8IZD4	276	0.688	Down	0.00020494	Y	mRNA-decapping enzyme 1B	DCP1B	0.976781	5.15985e-05	114.51	SLS(0.023)Y(0.977)EEPR	2	-0.11496	3	0.74	0.732	0.718	1.004	1.079	1.099
Q8IZD4	283	1.324	Up	0.0024223	S	mRNA-decapping enzyme 1B	DCP1B	1	0.000850741	86.014	RHS(1)PPIEK	3	-0.52627	7	1.157	1.091	1.17	0.806	0.865	0.91
Q14C86	902	0.781	Down	0.0050951	S	GTPase-activating protein and VPS9 domain-containing protein 1	GAPVD1	0.979789	7.40897e-17	148.18	S(0.98)S(0.02)DIVSSVR	2	0.37658	7	0.865	0.922	0.85	1.078	1.09	1.21
Q14C86	569	0.582	Down	0.00024098	S	GTPase-activating protein and VPS9 domain-containing protein 1	GAPVD1	0.985939	0.000146517	55.631	FS(0.012)LCS(0.986)DNLEGIS(0.002)EGPSNR	2	-0.88903	1	0.66	0.699	0.737	1.13	1.234	1.237
P15822	1158	0.762	Down	0.00055785	S	Zinc finger protein 40	HIVEP1	0.976467	0.000208666	76.358	AS(0.976)PVS(0.024)FQELNR	2	1.2549	1	0.819	0.799	0.834	1.034	1.062	1.122
Q9Y297	127	0.74	Down	0.0127784	S	F-box/WD repeat-containing protein 1A	BTRC	0.88179	0.0047317	64.121	KLS(0.882)AS(0.002)Y(0.116)EK	2	0.077161	1	0.845	0.683	0.724	1.07	0.958	1.017
O95757	545	3.499	Up	5.9733e-05	T	Heat shock 70 kDa protein 4L	HSPA4L	1	1.50039e-62	215.51	CHAEHT(1)PEEEIDHTGAK	4	0.15398	4	1.678	1.698	1.956	0.464	0.507	0.553
Q96CX2	200	0.674	Down	0.00046265	S	BTB/POZ domain-containing protein KCTD12	KCTD12	0.988598	6.36296e-28	147.17	SPSGGAAGPLLT(0.001)PS(0.011)QS(0.989)LDGSR	2	0.25567	12	0.705	0.761	0.732	1.05	1.056	1.153
Q96CX2	185	0.671	Down	0.0171399	S	BTB/POZ domain-containing protein KCTD12	KCTD12	0.999558	5.06026e-98	234.18	S(1)PSGGAAGPLLTPSQSLDGSR	2	-0.30662	10	0.753	0.748	0.747	1.025	1.097	1.227
Q96CX2	196	0.788	Down	0.0178824	T	BTB/POZ domain-containing protein KCTD12	KCTD12	0.997148	3.38566e-13	106.11	SPSGGAAGPLLT(0.997)PS(0.002)QS(0.001)LDGSR	3	-0.29938	5	0.783	0.861	0.877	0.99	1.039	1.172
Q6PID6	197	0.616	Down	0.0022576	S	Tetratricopeptide repeat protein 33	TTC33	0.80791	6.60678e-08	110.12	SEAPAEVT(0.192)HFS(0.808)PK	3	0.12349	4	0.678	0.709	0.726	1.024	1.121	1.286
Q86X27	422	0.629	Down	0.0028423	S	Ras-specific guanine nucleotide-releasing factor RalGPS2	RALGPS2	0.999065	4.33307e-05	89.43	LY(0.001)HS(0.999)LGPVTR	3	-0.18614	1	0.765	0.738	0.685	1.019	1.234	1.225
Q96JG6	559	0.757	Down	0.0163753	S	Syndetin	VPS50	0.998645	5.79751e-07	78.098	SAY(0.001)QEY(0.001)DS(0.999)DS(1)DVPEELKR	4	-0.069372	2	0.803	0.741	0.797	0.977	0.95	1.166
Q96JG6	561	0.757	Down	0.0163753	S	Syndetin	VPS50	0.999868	5.79751e-07	78.098	SAY(0.001)QEY(0.001)DS(0.999)DS(1)DVPEELKR	4	-0.069372	2	0.803	0.741	0.797	0.977	0.95	1.166
Q99543	60	0.818	Down	0.0061961	S	DnaJ homolog subfamily C member 2	DNAJC2	1	6.17551e-28	149.52	KELS(1)EES(1)EDEELQLEEFPMLK	3	1.2203	2	0.877	0.895	0.842	0.998	1.08	1.117
Q99543	49	0.621	Down	0.00046328	S	DnaJ homolog subfamily C member 2	DNAJC2	1	3.63328e-05	86.8	NAS(1)AS(1)FQELEDK	3	-0.41548	2	0.777	0.734	0.702	1.145	1.148	1.272
Q99543	47	0.687	Down	8.0988e-05	S	DnaJ homolog subfamily C member 2	DNAJC2	1	4.09093e-15	138.66	NAS(1)AS(1)FQELEDK	3	-0.41548	5	0.766	0.761	0.751	1.063	1.106	1.148
Q86WC4	325	0.802	Down	0.026196	S	Osteopetrosis-associated transmembrane protein 1	OSTM1	0.81712	6.41612e-16	132.76	RLKS(0.763)S(0.219)T(0.201)S(0.817)FANIQENSN	3	-1.9016	3	0.799	0.852	0.881	0.944	1.069	1.146
Q86WC4	322	0.818	Down	0.024495	S	Osteopetrosis-associated transmembrane protein 1	OSTM1	0.762857	6.41612e-16	132.76	RLKS(0.763)S(0.219)T(0.201)S(0.817)FANIQENSN	3	-1.9016	4	0.826	0.839	0.869	0.936	1.031	1.129
Q9UHB7	836	0.499	Down	0.0114406	S	AF4/FMR2 family member 4	AFF4	0.811771	8.05972e-06	97.594	T(0.188)IS(0.812)QSSSLK	2	-0.26213	1	0.676	0.523	0.569	1.173	1.183	1.186
Q9UHB7	120	0.696	Down	0.00168473	S	AF4/FMR2 family member 4	AFF4	0.884498	1.92784e-11	115.63	WTPVGPAPS(0.004)T(0.02)S(0.092)QS(0.884)QKR	3	-0.33964	1	0.721	0.765	0.71	0.972	1.056	1.125
Q9UHB7	1058	0.792	Down	0.0067215	S	AF4/FMR2 family member 4	AFF4	1	0.00136436	52.576	AVGMPS(1)PVS(1)PK	3	0.68377	9	0.798	0.875	0.856	0.996	1.072	1.126
Q9UHB7	703	0.531	Down	0.000137362	S	AF4/FMR2 family member 4	AFF4	1	2.81593e-32	163.95	ELLS(1)PLS(1)EPDDRYPLIVK	3	0.33515	1	0.59	0.556	0.62	1.044	1.124	1.157
Q9UHB7	1055	0.677	Down	0.002558	S	AF4/FMR2 family member 4	AFF4	1	0.00147228	49.988	AVGMPS(1)PVS(1)PK	3	0.68377	1	0.715	0.687	0.789	1.107	0.993	1.134
Q9UHB7	706	0.531	Down	0.000137362	S	AF4/FMR2 family member 4	AFF4	1	2.81593e-32	163.95	ELLS(1)PLS(1)EPDDRYPLIVK	3	0.33515	1	0.59	0.556	0.62	1.044	1.124	1.157
Q9UHB7	814	0.578	Down	0.00181645	S	AF4/FMR2 family member 4	AFF4	0.999933	0.00203944	48.216	DLLPS(1)PAGPVPSK	3	0.98732	2	0.72	0.694	0.597	1.057	1.18	1.243
P49792	955	0.321	Down	0.000197916	S	E3 SUMO-protein ligase RanBP2	RANBP2	0.999984	2.41515e-06	101.2	FESPATGILS(1)PR	2	-0.44114	2	0.344	0.455	0.367	1.168	1.204	1.257
P49792	1412	0.577	Down	0.00034097	T	E3 SUMO-protein ligase RanBP2	RANBP2	1	0.00468165	77.732	FALVT(1)PK	3	-0.087312	6	0.689	0.729	0.672	1.122	1.203	1.297
P49792	2280	1.268	Up	0.0096153	S	E3 SUMO-protein ligase RanBP2	RANBP2	0.99455	0.000353537	64.244	SALS(0.001)PS(0.004)KS(0.995)PAK	3	1.3499	3	1.05	1.05	1.142	0.795	0.841	0.921
P49792	2510	0.675	Down	0.00091699	S	E3 SUMO-protein ligase RanBP2	RANBP2	1	0.0111734	57.59	AVVS(1)PPK	3	-0.094194	5	0.792	0.718	0.76	1.046	1.156	1.163
P49792	1456	0.618	Down	0.00025798	S	E3 SUMO-protein ligase RanBP2	RANBP2	1	1.16007e-25	164.63	SGSSFVHQAS(1)FK	4	-0.08579	22	0.691	0.673	0.659	1.015	1.11	1.148
P49792	2251	0.817	Down	0.0078171	S	E3 SUMO-protein ligase RanBP2	RANBP2	0.818192	9.72736e-102	241.84	EDALDDSVSSSSVHASPLAS(0.182)S(0.818)PVR	3	-0.082961	4	0.794	0.866	0.868	1.004	1	1.092
P49792	792	0.665	Down	0.0014403	S	E3 SUMO-protein ligase RanBP2	RANBP2	0.952208	0.00692296	68.044	Y(0.848)S(0.006)LS(0.011)PS(0.047)KS(0.952)Y(0.135)K	3	-0.096594	1	0.662	0.634	0.74	1.02	0.977	1.065
P49792	781	1.895	Up	0.0044376	S	E3 SUMO-protein ligase RanBP2	RANBP2	0.98154	0.00542951	60.547	HST(0.005)PS(0.982)PT(0.013)R	2	0.16419	2	1.485	1.218	1.381	0.619	0.682	0.854
Q5TH69	1991	0.714	Down	0.029299	S	Brefeldin A-inhibited guanine nucleotide-exchange protein 3	ARFGEF3	1	0.00101223	57.788	AGGGDLLLPPS(1)PK	2	1.0303	4	0.796	0.8	0.805	1.023	1.094	1.248
P05549	119	0.577	Down	0.00078142	S	Transcription factor AP-2-alpha	TFAP2A	1	8.42784e-07	105.03	GLPHQLS(1)GLDPR	2	-1.8248	3	0.703	0.694	0.603	1.108	1.121	1.235
P42345	2448	0.633	Down	0.0042213	S	Serine/threonine-protein kinase mTOR	MTOR	0.794339	5.34453e-21	112.39	T(0.165)DS(0.794)Y(0.006)S(0.035)AGQSVEILDGVELGEPAHK	3	-0.0083056	1	0.788	0.624	0.752	1.214	1.11	1.092
P42345	1261	0.664	Down	0.0025987	S	Serine/threonine-protein kinase mTOR	MTOR	0.824289	1.23673e-14	141.58	LHVS(0.824)T(0.176)INLQK	3	-0.071438	4	0.728	0.758	0.693	1.023	1.042	1.217
Q6IQ23	612	0.724	Down	0.006979	S	Pleckstrin homology domain-containing family A member 7	PLEKHA7	0.999928	2.58209e-06	100.4	SVDISLGDS(1)PRR	2	1.2303	2	0.813	0.774	0.821	1.018	1.067	1.242
Q6IQ23	903	0.781	Down	0.000175438	S	Pleckstrin homology domain-containing family A member 7	PLEKHA7	0.811437	0.000332948	68.972	KVT(0.174)S(0.811)PLQS(0.014)PT(0.001)K	3	0.20042	2	0.802	0.801	0.833	1.013	1.053	1.053
P53396	481	0.669	Down	0.00149724	S	ATP-citrate synthase	ACLY	0.999971	4.13218e-10	116.6	AKPAMPQDSVPS(1)PR	3	0.40798	21	0.716	0.788	0.785	1.082	1.105	1.236
P53396	455	0.764	Down	0.037715	S	ATP-citrate synthase	ACLY	0.979804	0.00159367	76.927	T(0.009)AS(0.98)FS(0.011)ESR	2	-0.27163	1	0.984	1.046	0.834	1.115	1.287	1.348
O96020	21	1.307	Up	0.0055643	S	G1/S-specific cyclin-E2	CCNE2	0.96116	3.36854e-12	99.93	QQPQPS(0.002)QT(0.037)ES(0.961)PQEAQIIQAK	3	-0.21647	1	1.08	1.17	1.188	0.814	0.883	0.933
P61313	197	1.463	Up	0.002202	T	60S ribosomal protein L15	RPL15	1	9.00974e-05	105.98	RNT(1)LQLHR	3	-0.014445	1	1.147	1.191	1.206	0.734	0.807	0.881
Q9H4L7	82	0.393	Down	0.00020123	Y	SWI/SNF-related matrix-associated actin-dependent regulator of chromatin subfamily A containing DEAD/H box 1	SMARCAD1	0.994133	1.15327e-05	112.13	KAS(0.006)ISY(0.994)FK	3	-0.091898	2	0.538	0.645	0.564	1.359	1.491	1.6
Q9H4L7	79	0.416	Down	9.5359e-05	S	SWI/SNF-related matrix-associated actin-dependent regulator of chromatin subfamily A containing DEAD/H box 1	SMARCAD1	0.987456	0.00122289	85.813	KAS(0.987)IS(0.004)Y(0.009)FK	3	0.095635	3	0.554	0.504	0.468	1.161	1.256	1.252
[truncated: 2,226 more rows]
